# Supplementary material for: A Snf1-related nutrient-responsive kinase antagonizes endocytosis in yeast
Source: PLoS Genet. 2020 Mar 19;16(3):e1008677. doi: 10.1371/journal.pgen.1008677 (PMC7176151; doi:10.1371/journal.pgen.1008677)
Supplement: S1 Data — (XLSX) [file pgen.1008677.s024.xlsx]

## Sheet: Figure 3B
		Mup1-GFP
		WT	Δhal4,5
				LatA	Δart1
	PM	89	2	10	100
	PM + Vac	26	40	35	31
	Vac	2	80	18	6
	Total Cells Counted	117	122	63	137
	% PM	76.0684	1.63934	15.873	72.9927
	% PM + Vac	22.2222	32.7869	55.5556	22.6277
	% Vac	1.7094	65.5738	28.5714	4.37956
	5-15 cells counted per field, 3 fields counted across 3 biological replicates, graphed using PRISM (GraphPad)

## Sheet: Figure 3D
		Fur4-GFP
		WT	Δhal4,5
				LatA	Δart1
	PM	9	1	1	0
	PM + Vac	97	18	62	9
	Vac	2	75	22	85
	Total Cells Counted	108	94	85	94
	% PM	8.33333	1.06383	1.17647	0
	% PM + Vac	89.8148	19.1489	72.9412	9.57447
	% Vac	1.85185	79.7872	25.8824	90.4255
	5-15 cells counted per field, 3 fields counted across 3 biological replicates, graphed using PRISM (GraphPad)

## Sheet: Figure 3F
									plus LatrunculinA					dart1
		WT				dhal4,5			dhal4,5					dhal4,5
		PM	PM + VAC	VAC only		PM	PM + VAC	VAC only		PM	PM+ VAC	VAC only			PM	PM+ VAC	VAC only
	236_pSR25_01_10_R3D_D3D	1	6	0	229_pSR25_01_2_R3D_D3D	0	0	9	229_pSR25_LatA_01_01_R3D_D3D	0	1	0			1	1	0
	236_pSR25_02_01_R3D_D3D	3	5	0	229_pSR25_01_3_R3D_D3D	0	3	2	229_pSR25_LatA_01_02_R3D_D3D	2	0	0			1	0	0
	236_pSR25_02_02_R3D_D3D	3	8	0	229_pSR25_01_4_R3D_D3D	0	0	5	229_pSR25_LatA_01_04_R3D_D3D	2	3	0			0	2	0
	236_pSR25_02_03_R3D_D3D	0	8	0	229_pSR25_01_5_R3D_D3D	0	0	10	229_pSR25_LatA_01_05_R3D_D3D	2	1	0			2	1	0
	236_pSR25_02_04_R3D_D3D	2	6	0	229_pSR25_02_1_R3D_D3D	0	1	10	229_pSR25_LatA_01_06_R3D_D3D	0	1	0			0	1	0
	236_pSR25_02_05_R3D_D3D	3	9	0	229_pSR25_02_2_R3D_D3D	0	0	11	229_pSR25_LatA_01_07_R3D_D3D	1	0	0			0	2	0
	236_pSR25_02_06_R3D_D3D	3	3	0	229_pSR25_02_3_R3D_D3D	0	0	15	229_pSR25_LatA_01_08_R3D_D3D	1	2	0			2	3	0
	236_pSR25_02_08_R3D_D3D	4	3	0	229_pSR25_02_4_R3D_D3D	0	0	11	229_pSR25_LatA_01_09_R3D_D3D	1	1	0			3	3	0
	236_pSR25_02_09_R3D_D3D	3	8	0	229_pSR25_02_5_R3D_D3D	0	0	9	229_pSR25_LatA_01_10_R3D_D3D	0	2	0			2	0	0
	236_pSR25_02_07_R3D_D3D	1	6	0	229_pSR25_03_6_R3D_D3D	1	0	16	229_pSR25_LatA_01_11_R3D_D3D	2	0	0			2	1	0
	236_pSR25_02_10_R3D_D3D	2	5	0	229_pSR25_03_7_R3D_D3D	0	1	3	229_pSR25_LatA_01_12_R3D_D3D	0	2	0			0	3	0
	236_pSR25_02_11_R3D_D3D	5	14	0					229_pSR25_LatA_01_13_R3D_D3D	0	1	0			1	3	0
									229_pSR25_LatA_02_1_R3D_D3D	1	0	0			2	1	0
									229_pSR25_LatA_02_2_R3D_D3D	0	1	0			0	3	0
									229_pSR25_LatA_02_3_R3D_D3D	1	1	0
									229_pSR25_LatA_03_R3D_D3D	0	2	0
									229_pSR25_LatA_04_R3D_D3D	0	1	0
									229_pSR25_LatA_05_R3D_D3D	1	5	0
		30	81	0		1	5	101		14	24	0			16	24	0
	Total Cells Counted	111			Total Cells Counted	107			Total Cells Counted	38				Total Cells Counted	40
	%PM	27.027			%PM	0.934579			%PM	36.8421				%PM	40
	% PM + VAC	72.973			%PM + Vac	4.6729			%PM + Vac	63.1579				%PM + Vac	60
	% VAC	0			% Vac	94.3925			% Vac	0				% Vac	0
	ALT	WT			ALT	dhal4,5
		PM	PM + VAC	VAC only		PM	PM + VAC	VAC only
		0	0	0		0	0	0
	Total Cells Counted	0			Total Cells Counted	0
	%PM	#DIV/0!			%PM	#DIV/0!
	% PM + VAC	#DIV/0!			%PM + Vac	#DIV/0!
	% VAC	#DIV/0!			% Vac	#DIV/0!
