# Supplementary material for: A Snf1-related nutrient-responsive kinase antagonizes endocytosis in yeast
Source: PLoS Genet. 2020 Mar 19;16(3):e1008677. doi: 10.1371/journal.pgen.1008677 (PMC7176151; doi:10.1371/journal.pgen.1008677)
Supplement: S2 Data — (XLSX) [file pgen.1008677.s025.xlsx]

## Sheet: Figure 4B
wt wsc1		PM only	PM + Vac	Vac only					Wsc1	Cell Count	Host	PM Only	PM + Vacuole	Vacuole Only	Total Cells
	WT	0	0.9625	0.0375					wt	raw data	wt	0	77	3	80
	Δhal4,5	0	0.1	0.9							Δhal4Δhal5	0	3	27	30
	Δhal4,5Δart1	0	0.464789	0.535211							Δart1Δhal4Δhal5	0	33	38	71
										percentage	wt	0	0.9625	0.0375
											Δhal4Δhal5	0	0.1	0.9
											Δart1Δhal4Δhal5	0	0.464789	0.535211
									NPF→AAA	raw data	wt	58	6	0	64
											Δhal4Δhal5	1	62	3	66
											Δart1Δhal4Δhal5	71	22	0	93
										percentage	wt	0.90625	0.09375	0
											Δhal4Δhal5	0.0151515	0.939394	0.0454545
											Δart1Δhal4Δhal5	0.763441	0.236559	0
									6K→R	raw data	wt	0	65	2	67
											Δhal4Δhal5	0	5	76	81
											Δart1Δhal4Δhal5	0	48	70	118
										percentage	wt	0	0.970149	0.0298507
											Δhal4Δhal5	0	0.0617284	0.938272
											Δart1Δhal4Δhal5	0	0.40678	0.59322

## Sheet: Figure 4D
		PM only	PM + Vac	Vac only					Wsc1	Cell Count	Host	PM Only	PM + Vacuole	Vacuole Only	Total Cells
	WT	0.90625	0.09375	0					wt	raw data	wt	0	77	3	80
	Δhal4,5	0.0151515	0.939394	0.0454545							Δhal4Δhal5	0	3	27	30
	Δhal4,5Δart1	0.763441	0.236559	0							Δart1Δhal4Δhal5	0	33	38	71
										percentage	wt	0	0.9625	0.0375
											Δhal4Δhal5	0	0.1	0.9
											Δart1Δhal4Δhal5	0	0.464789	0.535211
									NPF→AAA	raw data	wt	58	6	0	64
											Δhal4Δhal5	1	62	3	66
											Δart1Δhal4Δhal5	71	22	0	93
										percentage	wt	0.90625	0.09375	0
											Δhal4Δhal5	0.0151515	0.939394	0.0454545
											Δart1Δhal4Δhal5	0.763441	0.236559	0
									6K→R	raw data	wt	0	65	2	67
											Δhal4Δhal5	0	5	76	81
											Δart1Δhal4Δhal5	0	48	70	118
										percentage	wt	0	0.970149	0.0298507
											Δhal4Δhal5	0	0.0617284	0.938272
											Δart1Δhal4Δhal5	0	0.40678	0.59322

## Sheet: Figure 4F
	PM only	PM + VM	VM only						Wsc1	Cell Count	Host	PM Only	PM + Vacuole	Vacuole Only	Total Cells
WT	0	0.970149	0.0298507						wt	raw data	wt	0	77	3	80
Δhal4,5	0	0.0617284	0.938272								Δhal4Δhal5	0	3	27	30
Δhal4,5Δart1	0	0.40678	0.59322								Δart1Δhal4Δhal5	0	33	38	71
										percentage	wt	0	0.9625	0.0375
											Δhal4Δhal5	0	0.1	0.9
											Δart1Δhal4Δhal5	0	0.464789	0.535211
									NPF→AAA	raw data	wt	58	6	0	64
											Δhal4Δhal5	1	62	3	66
											Δart1Δhal4Δhal5	71	22	0	93
										percentage	wt	0.90625	0.09375	0
											Δhal4Δhal5	0.0151515	0.939394	0.0454545
											Δart1Δhal4Δhal5	0.763441	0.236559	0
									6K→R	raw data	wt	0	65	2	67
											Δhal4Δhal5	0	5	76	81
											Δart1Δhal4Δhal5	0	48	70	118
										percentage	wt	0	0.970149	0.0298507
											Δhal4Δhal5	0	0.0617284	0.938272
											Δart1Δhal4Δhal5	0	0.40678	0.59322
