# Supplementary material for: A Snf1-related nutrient-responsive kinase antagonizes endocytosis in yeast
Source: PLoS Genet. 2020 Mar 19;16(3):e1008677. doi: 10.1371/journal.pgen.1008677 (PMC7176151; doi:10.1371/journal.pgen.1008677)
Supplement: S3 Data — (XLSX) [file pgen.1008677.s026.xlsx]

## Sheet: Figure 5B
	PM only	PM + Vac	Vac only
WT	76	22	2
hal4	25	74	1
hal5	19	74	7
hal4,5	0	37.5	62.5
(percent of cells counted)				raw counts
	PM only	PM + Vac	Vac only	PM only	PM + Vac	Vac only	total cells
WT	76	22	2	89	26	2	117
Δhal4	25	74	1	26	76	1	103
Δhal5	19	74	7	21	81	8	110
Δhal4,5	0	37.5	62.5	0	36	60	96

## Sheet: Figure 5C
		Bioligical Replicate #								Row B	Δhal4		Row C	Δhal5			Row D	Δhal4,5
		1	2	3	4	5	average	standard deviation		vs.	vs.		vs.	vs.			vs.	vs.
	WT ( A )	94.04	82.05	82.05	82.7	82.29	84.626	5.26928		Row A	WT		Row A	WT			Row A	WT
	Δhal4 ( B )	65.49	90.86	92.68	92.68	67.71	81.884	13.9941
	Δhal5 ( C )	90.91	58.51	91.95	63.53	90.5	79.08	16.5901		Unpaired t test			Unpaired t test				Unpaired t test
	Δhal4,5 ( D )	1.78	1.7	0.66	1.78	0.9	1.364	0.540814		P value	0.6868		P value	0.5004			P value	<0.0001
										P value summary	ns		P value summary	ns			P value summary	****
										Significantly different (P < 0.05)?	No		Significantly different (P < 0.05)?	No			Significantly different (P < 0.05)?	Yes
										One- or two-tailed P value?	Two-tailed		One- or two-tailed P value?	Two-tailed			One- or two-tailed P value?	Two-tailed
										t, df	t=0.4182, df=8		t, df	t=0.7058, df=8			t, df	t=35.17, df=8
										How big is the difference?			How big is the difference?				How big is the difference?
										Mean of column A	84.6		Mean of column A	84.6			Mean of column A	84.6
										Mean of column B	81.8		Mean of column C	79.1			Mean of column D	1
										Difference between means (B - A) ± SEM	-2.800 ± 6.695		Difference between means (C - A) ± SEM	-5.500 ± 7.793			Difference between means (D - A) ± SEM	-83.60 ± 2.377
										95% confidence interval	-18.24 to 12.64		95% confidence interval	-23.47 to 12.47			95% confidence interval	-89.08 to -78.12
										R squared (eta squared)	0.0214		R squared (eta squared)	0.05861			R squared (eta squared)	0.9936
										F test to compare variances			F test to compare variances				F test to compare variances
										F, DFn, Dfd	6.978, 4, 4		F, DFn, Dfd	9.810, 4, 4			F, DFn, Dfd	175.6, 4, 4
										P value	0.0864		P value	0.0482			P value	0.0002
										P value summary	ns		P value summary	*			P value summary	***
										Significantly different (P < 0.05)?	No		Significantly different (P < 0.05)?	Yes			Significantly different (P < 0.05)?	Yes
										Data analyzed			Data analyzed				Data analyzed
										Sample size, row A	5		Sample size, row A	5			Sample size, row A	5
										Sample size, row B	5		Sample size, row C	5			Sample size, row D	5
	Percentage of population fluorescent in FITC (green) channel, as defined by gating and measured by flow cytometry. 10,000 cells counted sample. Data plotted as average and standard deviation of 5 bioligcal replicates and analyzed for statistical signficance using PRISM (GraphPad).

## Sheet: Figure 5D
	Biological Replicate #		time (mins)														Half-time calculations
		strain	0	5	10	15	20	25	30	35	40	45	50	55
	1	WT + methonine 2X	68.9	60.17	57.84	59.21	53.99	47.97	45.37	40.05	35.75	26.68	23.12	20.94		replicate #	WT (A)	Δhal4 (B)	Δhal5 ©						Column B	Δhal4		Column C	Δhal5
		WT normalized	100	87.3295	83.9478	85.9361	78.3599	69.6226	65.8491	58.1277	51.8868	38.7228	33.5559	30.3919		1	39.65	25.4	24.52						vs.	vs.		vs.	vs.
		Δhal4 + methonine 2X	62.13	54.09	47.83	39.74	30.68	25.85	19.55	14.97	11.46	8.42	6.5	4.29		2	41.42	26.17	24.67						Column A	WT		Column A	WT
		Δhal4 normalized	100	87.0594	76.9837	63.9627	49.3803	41.6063	31.4663	24.0946	18.4452	13.5522	10.4619	6.90488		3	40.43	24.73	23.78
		Δhal5 + methonine 2X	62.98	54.44	42.34	37.46	31.03	22.62	16.35	12.12	8.67	6.73	6.91	3.4		4	33.27	24.79	21.7						Unpaired t test			Unpaired t test
		Δhal5 normalized	100	86.4401	67.2277	59.4792	49.2696	35.9162	25.9606	19.2442	13.7663	10.6859	10.9717	5.39854		Average	38.6925	25.2725	23.6675						P value	0.0003		P value	0.0002
	2	WT + methonine 2X	86.45	82.49	78.85	74.63	70.58	61.65	57.77	53.71	45.73	37.83	31.96	23.89		standard deviation	3.68684	0.670541	1.36815						P value summary	***		P value summary	***
		WT normalized	100	95.4193	91.2088	86.3274	81.6426	71.3129	66.8248	62.1284	52.8976	43.7594	36.9693	27.6345											Significantly different (P < 0.05)?	Yes		Significantly different (P < 0.05)?	Yes
		Δhal4 + methonine 2X	70.87	66.22	58.82	52.04	44.47	34.72	27.05	17.6	12.62	8.75	5.52	3.69											One- or two-tailed P value?	Two-tailed		One- or two-tailed P value?	Two-tailed
		Δhal4 normalized	100	93.4387	82.997	73.4302	62.7487	48.9911	38.1685	24.8342	17.8073	12.3466	7.78891	5.20672											t, df	t=7.606, df=6		t, df	t=8.038, df=6
		Δhal5 + methonine 2X	66.56	55.08	49.04	40.06	36.05	26.33	19.47	16.68	10.35	5.96	4.23	1.99
		Δhal5 normalized	100	82.7524	73.6779	60.1863	54.1617	39.5583	29.2518	25.0601	15.5499	8.95433	6.35517	2.98978											How big is the difference?			How big is the difference?
	3	WT + methonine 2X	83.29	80.46	77.69	71.19	68.32	62.81	55.2	49.62	43.47	35.02	28.05	21.19											Mean of column A	39.6		Mean of column A	39.6
		WT normalized	100	96.6022	93.2765	85.4724	82.0267	75.4112	66.2745	59.575	52.1911	42.0459	33.6775	25.4412											Mean of column B	25.3		Mean of column C	23.7
		Δhal4 + methonine 2X	70.91	62.45	54.75	44.82	39.3	29.2	20.29	16	9.91	6.95	3.85	2.59											Difference between means (B - A) ± SEM	-14.30 ± 1.880		Difference between means (C - A) ± SEM	-15.90 ± 1.978
		Δhal4 normalized	100	88.0694	77.2105	63.2069	55.4224	41.179	28.6137	22.5638	13.9755	9.80116	5.42942	3.65252											95% confidence interval	-18.90 to -9.700		95% confidence interval	-20.74 to -11.06
		Δhal5 + methonine 2X	62.1	52.6	41.15	39.7	29.83	21.22	16.74	10.61	7.39	4.05	2.93	1.5											R squared (eta squared)	0.906		R squared (eta squared)	0.915
		Δhal5 normalized	100	84.7021	66.2641	63.9291	48.0354	34.1707	26.9565	17.0853	11.9002	6.52174	4.7182	2.41546
	4	WT + methonine 2X	75.5	69.47	70.88	65	62.88	50.56	50.09	36.67	28.8	20.72	14	7.98											F test to compare variances			F test to compare variances
		WT normalized	100	92.0132	93.8808	86.0927	83.2848	66.9669	66.3444	48.5695	38.1457	27.4437	18.543	10.5695											F, DFn, Dfd	30.50, 3, 3		F, DFn, Dfd	6.985, 3, 3
		Δhal4 + methonine 2X	73.94	68.79	62.03	54.67	46.33	34.37	23.37	14.57	9.24	4.6	2.29	1.27											P value	0.019		P value	0.1447
		Δhal4 normalized	100	93.0349	83.8923	73.9383	62.6589	46.4836	31.6067	19.7052	12.4966	6.22126	3.09711	1.71761											P value summary	*		P value summary	ns
		Δhal5 + methonine 2X	56.74	48.78	38.62	28.5	21.1	11.2	6.24	3.34	1.58	0.78	0.52	0.25											Significantly different (P < 0.05)?	Yes		Significantly different (P < 0.05)?	No
		Δhal5 normalized	100	85.9711	68.0649	50.2291	37.1872	19.7392	10.9975	5.8865	2.78463	1.37469	0.916461	0.440606
		WT unstimulated	82.76	81.01	83.6	83.54	83.66	83.21	85.54	80.36	85.66	83.83	79.58	81.89											Data analyzed			Data analyzed
		WT (normalized)	100	97.8855	101.015	100.942	101.087	100.544	103.359	97.1	103.504	101.293	96.1576	98.9488											Sample size, column A	4		Sample size, column A	4
																									Sample size, column B	4		Sample size, column C	4
	average	WT	100	92.8411	90.5785	85.9572	81.3285	70.8284	66.3232	57.1002	48.7803	37.9929	30.6864	23.5093
	standard deviation	n=4		4.1576	4.56612	0.36093	2.09963	3.54034	0.399663	5.92271	7.10238	7.33706	8.24858	8.86109
	average	Δhal4	100	90.4006	80.2709	68.6345	57.5526	44.565	32.4638	22.7995	15.6811	10.4803	6.69434	4.37043
	standard deviation	n=4		3.30493	3.6841	5.84279	6.4394	3.80748	4.04541	2.2692	2.8989	3.24141	3.15874	2.21176
	average	Δhal5	100	84.9664	68.8086	58.4559	47.1635	32.3461	23.2916	16.819	11.0002	6.88417	5.74039	2.8111
	standard deviation	n=4		1.64853	3.32851	5.82174	7.15768	8.69914	8.31111	8.02886	5.67616	4.05071	4.16574	2.04145
	average	WT unstimulated	100	97.8855	101.015	100.942	101.087	100.544	103.359	97.1	103.504	101.293	96.1576	98.9488
	standard deviation	n=1
										Percentage of population fluorescent in FITC (green) channel, as defined by gating and measured by flow cytometry over time after addition of methionine, an endocytic stimulant. 10,000 cells counted per time point. Data plotted as average and standard deviation of 4 bioligcal replicates at each time point. In the 4 replicate graphs, blue (series 1) corresponds to WT, orange (series 2) corresponds…

## Sheet: Figure 5F
	PM only	PM+Vac			PM only	PM + Vac	Vac only
WT WSC1	0.189003	0.793814		WT	0.413333	0.586667	0
DM WSC1	0.034188	0.247863		hal4	0	0.181818	0.818182
WT WSC1 6K>R	0.00422833	0.794926		hal5	0.0985915	0.859155	0.0422535
DM WSC1 6K>R	0	0.0428016		hal4,5	0	0.0882353	0.911765
WT NPF>AAA	0.98895	0.0110497
DM NPF>AAA	0.0265152	0.965909
Strain	Wsc1 variant	Vac lumen/membrane + PM
Δart1Δhal4Δhal5	WT	33			Fur4-GFP in trans expression
	6KR	13				Localization (Raw)				Localization (% Cells)
	NPF/AAA	22			Background Strain	PM Only	PM + Vacuole	Vacuole Only	Total Cells	PM Only	PM + Vacuole	Vacuole Only
					wt	31	44	0	75	0.413333	0.586667	0
Δart1Δhal4Δhal5	WT	#REF!			Δhal4	0	12	54	66	0	0.181818	0.818182
	6KR	#REF!			Δhal5	7	61	3	71	0.0985915	0.859155	0.0422535
	NPF/AAA	#REF!			Δhal4Δhal5	0	3	31	34	0	0.0882353	0.911765
