# Supplementary material for: A Snf1-related nutrient-responsive kinase antagonizes endocytosis in yeast
Source: PLoS Genet. 2020 Mar 19;16(3):e1008677. doi: 10.1371/journal.pgen.1008677 (PMC7176151; doi:10.1371/journal.pgen.1008677)
Supplement: S4 Data — (XLSX) [file pgen.1008677.s027.xlsx]

## Sheet: Figure 6F
% cells phlourin positive
Biological Replicate #	time (mins)
1	0	15	45	75
	74.4	72.21	70.44	72.01		WT + ev
	1.26	1.66	1.65	1.81		Δhal4,5 + ev
		62.36	70.21	69.91		Δhal4,5 + HAL5-Flag + EtOH
		58.63	58.64	57.24		Δhal4,5 + M620G-Flag + EtOH
	71.95	67.7	66.58	69.45		Δhal4,5 + HAL5-Flag + 1-NA-PP1 (26.3 uM)
	60.14	34.63	12.25	2.64		Δhal4,5 + M620G-Flag + 1-NA-PP1 (26.3 uM)
2	76.99	73.57	70.72	71.61		WT + ev
	2.68	1.94	1.41	1.36		Δhal4,5 + ev
		69.04	67.45	68.94		Δhal4,5 + HAL5-Flag + EtOH
		52.39	56.53	52.56		Δhal4,5 + M620G-Flag + EtOH
	72.78	67.74	71.04	64.75		Δhal4,5 + HAL5-Flag + 1-NA-PP1 (26.3 uM)
	56.29	29.66	9.23	2.34		Δhal4,5 + M620G-Flag + 1-NA-PP1 (26.3 uM)
3	76.46	68	67.67	70.84		WT + ev
	2.04	1.57	1.02	1.65		Δhal4,5 + ev
		66.29	66.34	66.83		Δhal4,5 + HAL5-Flag + EtOH
		51.85	51.67	39.65		Δhal4,5 + M620G-Flag + EtOH
	72.8	68.5	66.25	63.87		Δhal4,5 + HAL5-Flag + 1-NA-PP1 (26.3 uM)
	56.61	25.02	6.2	2.63		Δhal4,5 + M620G-Flag + 1-NA-PP1 (26.3 uM)
AVERAGE	75.95	71.26	69.61	71.4867		WT + ev
	1.99333	1.72333	1.36	1.60667		Δhal4,5 + ev
		65.8967	68	68.56		Δhal4,5 + HAL5-Flag + EtOH
		54.29	60.5033	49.8167		Δhal4,5 + M620G-Flag + EtOH
	72.51	67.98	67.9567	66.0233		Δhal4,5 + HAL5-Flag + 1-NA-PP1 (26.3 uM)
	57.68	29.77	9.22667	2.53667		Δhal4,5 + M620G-Flag + 1-NA-PP1 (26.3 uM)
STANDARD DEVIAITON	1.36825	2.90398	1.68591	0.594671		WT + ev
	0.711149	0.192959	0.317962	0.228108		Δhal4,5 + ev
		3.35733	1.99276	1.57477		Δhal4,5 + HAL5-Flag + EtOH
		3.76824	3.57427	9.11024		Δhal4,5 + M620G-Flag + EtOH
	0.485077	0.450777	2.67534	3.00002		Δhal4,5 + HAL5-Flag + 1-NA-PP1 (26.3 uM)
	2.13642	4.80594	3.025	0.170392		Δhal4,5 + M620G-Flag + 1-NA-PP1 (26.3 uM)
Percentage of population fluorescent in FITC (green) channel, as defined by gating and measured by flow cytometry over time after addition of 1-NA-PP1. 10,000 cells counted per time point. Data plotted as average and standard deviation of 3 bioligcal replicates at each time point. In the 3 replicate graphs, orange (series 2) corresponds to Δhal4,5+hal5AS + 1-NA-PP1. Half-time estimation calculate…
									Half-time estimation
								1	30.5
								2	28.2
								3	25.1
									27.9333	average
									2.70986	standard deviation
