# Supplementary material for: A Snf1-related nutrient-responsive kinase antagonizes endocytosis in yeast
Source: PLoS Genet. 2020 Mar 19;16(3):e1008677. doi: 10.1371/journal.pgen.1008677 (PMC7176151; doi:10.1371/journal.pgen.1008677)
Supplement: S5 Data — (XLSX) [file pgen.1008677.s028.xlsx]

## Sheet: Figure 7B
		Mup1-GFP
		Δhal4,5
			hal5AS-HTF			HAL5-HTF
				+ LatA	art1
		+ EtOH	1-NA-PP1 (26.3 µM, 1hr)
	PM	13	0	15	4	7
	PM + Vac	59	39	24	29	104
	Vac	3	80	1	12	2
	Total Cells Counted	75	119	40	45	113
	% PM	17	0	37.5	8.88889	6.19469
	% PM + Vac	79	32.7731	60	64.4444	92.0354
	% Vac	4	67.2269	2.5	26.6667	1.76991
	5-15 cells counted per field, 3 fields counted across 3 biological replicates, graphed using PRISM (GraphPad)

## Sheet: Figure 7C
	% phlourin positive		time (mins)
	Biological Replicate #		0	10	35	65	95
	1	wt + ev	59.49	62.34	56.55	59.16	60.31
		Δhal4,5 + ev	1.18	1.6	1.63	2.01	2.99
		Δart1Δhal4,5 + ev	53.51	61.2	59.26	54.61	61.74
		Δhal4,5 + hal5AS-HTF	50	49.08	51.65	51.21	50.67
		Δart1Δhal4,5 + hal5AS-HTF	56.92	56.43	53.12	58.58	55.48
		Δhal4,5 + hal5AS-HTF + DMSO	50	48.01	51.1	52.67	47.44
		Δart1Δhal4,5 + hal5AS-HTF + DMSO	56.92	60.35	58.58	57.25	55.77
		Δhal4,5 + hal5AS-HTF + 1-NA-PP1	50	39.57	25.82	19.06	12.68
		Δart1Δhal4,5 + hal5AS-HTF + 1-NA-PP1	56.92	57.81	58.77	55.84	54.14
	2	wt + ev	56.54	57.58	57.99	60.01	58.46
		Δhal4,5 + ev	3.17	2.89	4.14	4.56	5.37
		Δart1Δhal4,5 + ev	51.19	62.87	58.06	56.26	56.14
		Δhal4,5 + hal5AS-HTF	47.63	53.49	48.39	45.93	51.4
		Δart1Δhal4,5 + hal5AS-HTF	56.43	55.71	57.74	57.48	59.35
		Δhal4,5 + hal5AS-HTF + DMSO	47.63	47.45	46.93	48.1	50.57
		Δart1Δhal4,5 + hal5AS-HTF + DMSO	56.43	59.28	54.45	58.77	56.37
		Δhal4,5 + hal5AS-HTF + 1-NA-PP1	47.63	34.63	20.84	13.13	7.49
		Δart1Δhal4,5 + hal5AS-HTF + 1-NA-PP1	56.43	56.71	56.33	53.18	52.49
	3	wt + ev	75.09	78.28	72.82	73.64	67.2
		Δhal4,5 + ev	1.5	1.37	1.66	2.06	2.75
		Δart1Δhal4,5 + ev	55.78	62.1	55.7	56.64	54.06
		Δhal4,5 + hal5AS-HTF	50.03	50.02	50.16	49.91	56.3		Percentage of population fluorescent in FITC (green) channel, as defined by gating and measured by flow cytometry over time after addition of 1-NA-PP1. 10,000 cells counted per time point. Data plotted as average and standard deviation of 3 bioligcal replicates at each time point.
		Δart1Δhal4,5 + hal5AS-HTF	57.59	53.74	55.22	59.13	53.9
		Δhal4,5 + hal5AS-HTF + DMSO	50.03	51.03	49.01	47.26	54.12
		Δart1Δhal4,5 + hal5AS-HTF + DMSO	57.59	54.22	53.62	59.82	53.88
		Δhal4,5 + hal5AS-HTF + 1-NA-PP1	50.03	36.78	26.53	18.47	10.09
		Δart1Δhal4,5 + hal5AS-HTF + 1-NA-PP1	57.59	56.51	55.5	52.47	55.14
			0	10	35	65	95
	AVG	wt + ev	63.7067	66.0667	62.4533	64.27	61.99
		Δhal4,5 + ev	1.95	1.95333	2.47667	2.87667	3.70333
		Δart1Δhal4,5 + ev	53.4933	62.0567	57.6733	55.8367	57.3133
		Δhal4,5 + hal5AS-HTF	49.22	50.8633	50.0667	49.0167	52.79
		Δart1Δhal4,5 + hal5AS-HTF	56.98	55.2933	55.36	58.3967	56.2433
		Δhal4,5 + hal5AS-HTF + DMSO	49.22	48.83	49.0133	49.3433	50.71
		Δart1Δhal4,5 + hal5AS-HTF + DMSO	56.98	57.95	55.55	58.6133	55.34
		Δhal4,5 + hal5AS-HTF + 1-NA-PP1	49.22	36.9933	24.3967	16.8867	10.0867
		Δart1Δhal4,5 + hal5AS-HTF + 1-NA-PP1	54.4133	57.01	56.8667	53.83	53.9233
	STD	wt + ev	9.96799	10.8415	9.00662	8.12578	4.60583
		Δhal4,5 + ev	1.95	1.95333	2.47667	2.87667	3.70333
		Δart1Δhal4,5 + ev	2.29505	0.835843	1.81122	1.07918	3.97217
		Δhal4,5 + hal5AS-HTF	1.37706	2.32281	1.632	2.75102	3.06158
		Δart1Δhal4,5 + hal5AS-HTF	0.580259	1.03822	1.41624	0.826696	2.73389
		Δhal4,5 + hal5AS-HTF + DMSO	1.22094	1.80558	1.20185	1.04815	2.0104
		Δart1Δhal4,5 + hal5AS-HTF + DMSO	0.820244	3.57796	0.586899	0.742462	1.7607
		Δhal4,5 + hal5AS-HTF + 1-NA-PP1	1.22094	1.30725	2.87452	2.74272	1.50015
		Δart1Δhal4,5 + hal5AS-HTF + 1-NA-PP1	0.582323	0.7	1.69977	1.77654	1.33822

## Sheet: Figure 7E
		Fur4-GFP
		Δhal4,5
			hal5AS-HTF			HAL5-HTF
				+ LatA	art1
		+ EtOH	1-NA-PP1 (26.3 µM, 1hr)
	PM	1	0	15	4	5
	PM + Vac	77	39	24	29	52
	Vac	7	80	1	12	2
	Total Cells Counted	85	119	40	45	59
	% PM	1	0	37.5	8.88889	8.47458
	% PM + Vac	91	32.7731	60	64.4444	88.1356
	% Vac	8	67.2269	2.5	26.6667	3.38983
	5-15 cells counted per field, 3 fields counted across 3 biological replicates, graphed using PRISM (GraphPad)
