# Supplementary material for: A Snf1-related nutrient-responsive kinase antagonizes endocytosis in yeast
Source: PLoS Genet. 2020 Mar 19;16(3):e1008677. doi: 10.1371/journal.pgen.1008677 (PMC7176151; doi:10.1371/journal.pgen.1008677)
Supplement: S6 Data — (XLSX) [file pgen.1008677.s029.xlsx]

## Sheet: Figure 8E
		Mup1-GFP
		Δhal4,5
		HAL5	hal5Δ1-493	hal5Δ1-339	hal5Δ1-248	hal5Δ1-99
	PM	18	1	0	21	12
	PM + Vac	74	14	11	60	75
	Vac	0	72	84	1	5
	Total Cells Counted	92	87	95	82	92
	% PM	19.5652	1.14943	0	25.6098	13.0435
	% PM + Vac	80.4348	16.092	11.5789	73.1707	81.5217
	% Vac	0	82.7586	88.4211	1.21951	5.43478
	5-15 cells counted per field, 3 fields counted across 3 biological replicates, graphed using PRISM (GraphPad)

## Sheet: Figure 8F
		% cell population expressing mup1-pH as measured by percent positive for FITC signal. Sample gated on double m utant + HAL5, and same gate maintained across samples. 10,000 events collected at a medium flow rate. End point assay / signal measured at steady state (no methionine stimulation)
			rep1	rep2	rep3	avg	std
		time (mins):
A1	155+1292	Δhal4,5mup1-pH + HAL5	93.1	94.6	92	93.2333	1.30512
B1	155 + 10	Δhal4,5mup1-pH + Δ1-493hal5	6.1	9.9	1.3	5.76667	4.30968
C1	155 + 1621	Δhal4,5mup1-pH + Δ1-339hal5	9.5	13.1	5.5	9.36667	3.80175
D1	155 + 1622	Δhal4,5mup1-pH + Δ1-249hal5	87.1	92.6	91.5	90.4	2.91033
E1	155 + 1623	Δhal4,5mup1-pH + Δ1-99hal5	84.1	90.8	89.5	88.1333	3.55293
		these constructs in this experiment are not flag tagged.
