# Supplementary material for: A Snf1-related nutrient-responsive kinase antagonizes endocytosis in yeast
Source: PLoS Genet. 2020 Mar 19;16(3):e1008677. doi: 10.1371/journal.pgen.1008677 (PMC7176151; doi:10.1371/journal.pgen.1008677)
Supplement: S7 Data — (XLSX) [file pgen.1008677.s030.xlsx]

## Sheet: Figure 9D
									Column B	hal5Δ1-493 (B)	Column C	hal5Δ1-339 (C)	Column D	hal5Δ1-248 (D)	Column E	hal5Δ1-99 (E)	Column F	hal5Δ494-855 (F)	Column C	hal5Δ1-339 (C)	Column D	hal5Δ1-248 (D)	Column E	hal5Δ1-99 (E)
		Pearson's Coefficient (SoftWorx) of Hal5 mNeon (465/523) with FM464 (575/632)							vs.	vs.	vs.	vs.	vs.	vs.	vs.	vs.	vs.	vs.	vs.	vs.	vs.	vs.	vs.	vs.
	WT +	1	2	3	4	4	5		Column A	HAL5 (A)	Column A	HAL5 (A)	Column A	HAL5 (A)	Column A	HAL5 (A)	Column A	HAL5 (A)	Column B	hal5Δ1-493 (B)	Column C	hal5Δ1-339 (C)	Column D	hal5Δ1-248 (D)
		pJAM1583	pJMT13	pJMT18	pJMT21	pJMT23	pJAM1585
		HAL5 (A)	hal5Δ1-493 (B)	hal5Δ1-339 (C)	hal5Δ1-248 (D)	hal5Δ1-99 (E)	hal5Δ494-855 (F)		Unpaired t test		Unpaired t test		Unpaired t test		Unpaired t test		Unpaired t test		Unpaired t test		Unpaired t test		Unpaired t test
	1	0.3019	-0.028	0.2699	0.0485	0.2081	0.581		P value	<0.0001	P value	<0.0001	P value	0.0006	P value	0.7558	P value	0.9449	P value	0.0391	P value	<0.0001	P value	0.0037
	2	0.3201	0.1039	0.2011	0.1242	0.3602	0.4889		P value summary	****	P value summary	****	P value summary	***	P value summary	ns	P value summary	ns	P value summary	*	P value summary	****	P value summary	**
	3	0.3415	0.1706	0.1172	0.1601	0.5054	0.5679		Significantly different (P < 0.05)?	Yes	Significantly different (P < 0.05)?	Yes	Significantly different (P < 0.05)?	Yes	Significantly different (P < 0.05)?	No	Significantly different (P < 0.05)?	No	Significantly different (P < 0.05)?	Yes	Significantly different (P < 0.05)?	Yes	Significantly different (P < 0.05)?	Yes
	4	0.3542	0.114	0.1612	0.1634	0.4452	0.4979		One- or two-tailed P value?	Two-tailed	One- or two-tailed P value?	Two-tailed	One- or two-tailed P value?	Two-tailed	One- or two-tailed P value?	Two-tailed	One- or two-tailed P value?	Two-tailed	One- or two-tailed P value?	Two-tailed	One- or two-tailed P value?	Two-tailed	One- or two-tailed P value?	Two-tailed
	5	0.2531	0.0568	0.1268	0.1327	0.4691	0.503		t, df	t=13.79, df=58	t, df	t=14.49, df=58	t, df	t=3.612, df=58	t, df	t=0.3124, df=58	t, df	t=0.06937, df=58	t, df	t=2.111, df=58	t, df	t=7.642, df=58	t, df	t=3.026, df=58
	6	0.3864	0.1828	0.0689	0.1561	0.4034	0.5925
	7	0.2201	0.1145	0.0496	0.197	0.4845	0.4813		How big is the difference?		How big is the difference?		How big is the difference?		How big is the difference?		How big is the difference?		How big is the difference?		How big is the difference?		How big is the difference?
	8	0.4188	0.1312	0.1095	0.2054	0.3952	0.4325		Mean of column A	0.3833	Mean of column A	0.3833	Mean of column A	0.3833	Mean of column A	0.3833	Mean of column A	0.3833	Mean of column B	0.02342	Mean of column C	0.07255	Mean of column D	0.2775
	9	0.3409	0.23	0.0546	0.2411	0.5675	0.529		Mean of column B	0.02342	Mean of column C	0.07255	Mean of column D	0.2775	Mean of column E	0.3746	Mean of column F	0.3811	Mean of column C	0.07255	Mean of column D	0.2775	Mean of column E	0.3746
	10	0.4694	-0.0355	-0.0439	0.3385	0.3076	0.519		Difference between means (B - A) ± SEM	-0.3599 ± 0.02611	Difference between means (C - A) ± SEM	-0.3108 ± 0.02145	Difference between means (D - A) ± SEM	-0.1059 ± 0.02931	Difference between means (E - A) ± SEM	-0.008687 ± 0.02780	Difference between means (F - A) ± SEM	-0.002183 ± 0.03147	Difference between means (C - B) ± SEM	0.04912 ± 0.02327	Difference between means (D - C) ± SEM	0.2049 ± 0.02681	Difference between means (E - D) ± SEM	0.09719 ± 0.03212
	11	0.3546	-0.0802	0.0591	0.1707	0.4464	0.415		95% confidence interval	-0.4122 to -0.3076	95% confidence interval	-0.3537 to -0.2678	95% confidence interval	-0.1645 to -0.04720	95% confidence interval	-0.06434 to 0.04697	95% confidence interval	-0.06518 to 0.06081	95% confidence interval	0.002552 to 0.09569	95% confidence interval	0.1512 to 0.2586	95% confidence interval	0.03289 to 0.1615
	12	0.4957	0.08	0.0189	0.1935	0.4462	0.5357		R squared (eta squared)	0.7662	R squared (eta squared)	0.7835	R squared (eta squared)	0.1836	R squared (eta squared)	0.00168	R squared (eta squared)	8.297e-05	R squared (eta squared)	0.07138	R squared (eta squared)	0.5017	R squared (eta squared)	0.1363
	13	0.4823	-0.143	0.0419	0.4817	0.2732	0.4244
	14	0.4921	0.0949	0.0807	0.2106	0.3388	0.3722		F test to compare variances		F test to compare variances		F test to compare variances		F test to compare variances		F test to compare variances		F test to compare variances		F test to compare variances		F test to compare variances
	15	0.4219	0.061	-0.0186	0.2174	0.3527	0.5229		F, DFn, Dfd	1.270, 29, 29	F, DFn, Dfd	1.877, 29, 29	F, DFn, Dfd	1.862, 29, 29	F, DFn, Dfd	1.575, 29, 29	F, DFn, Dfd	2.300, 29, 29	F, DFn, Dfd	2.384, 29, 29	F, DFn, Dfd	3.495, 29, 29	F, DFn, Dfd	1.182, 29, 29
	16	0.2904	-0.0974	0.0499	0.4889	0.3094	0.3553		P value	0.5234	P value	0.0955	P value	0.0996	P value	0.2273	P value	0.0284	P value	0.0223	P value	0.0012	P value	0.6547
	17	0.3555	0.0561	0.1208	0.4338	0.466	0.3918		P value summary	ns	P value summary	ns	P value summary	ns	P value summary	ns	P value summary	*	P value summary	*	P value summary	**	P value summary	ns
	18	0.3071	0.1023	-0.007	0.3764	0.1567	0.1254		Significantly different (P < 0.05)?	No	Significantly different (P < 0.05)?	No	Significantly different (P < 0.05)?	No	Significantly different (P < 0.05)?	No	Significantly different (P < 0.05)?	Yes	Significantly different (P < 0.05)?	Yes	Significantly different (P < 0.05)?	Yes	Significantly different (P < 0.05)?	No
	19	0.3393	0.1397	0.0168	0.3397	0.5513	0.1377
	20	0.3079	-0.0553	0.0491	0.2925	0.5836	0.2659		Data analyzed		Data analyzed		Data analyzed		Data analyzed		Data analyzed		Data analyzed		Data analyzed		Data analyzed
	21	0.5566	0.0661	-0.0145	0.2972	0.1733	0.1949		Sample size, column A	30	Sample size, column A	30	Sample size, column A	30	Sample size, column A	30	Sample size, column A	30	Sample size, column B	30	Sample size, column C	30	Sample size, column D	30
	22	0.5509	0.0315	0.0166	0.2553	0.2137	0.3753		Sample size, column B	30	Sample size, column C	30	Sample size, column D	30	Sample size, column E	30	Sample size, column F	30	Sample size, column C	30	Sample size, column D	30	Sample size, column E	30
	23	0.3192	-0.123	0.0452	0.4912	0.2303	0.2978
	24	0.4361	-0.0435	0.0281	0.3729	0.237	0.4186
	25	0.3954	-0.146	0.1243	0.4476	0.3073	0.1861
	26	0.3342	-0.1013	0.0588	0.2676	0.5144	0.2938
	27	0.2094	-0.1242	0.136	0.1035	0.3228	0.2029
	28	0.5519	0.0639	0.1546	0.53	0.3602	0.1278
	29	0.4355	-0.0837	0.0198	0.2736	0.3546	0.2576
	30	0.4574	-0.0355	0.081	0.3125	0.4551	0.3402
	AVG	0.383327	0.0234233	0.0725467	0.277453	0.37464	0.381143
	STDEV	0.0948969	0.106958	0.069274	0.129504	0.119093	0.143907
	3-5 cells measured per field, 3 fields counted across 3 biological replicates. Pearson Correlation Coefficient for FITC/A594 (green/magenta) determined by using the "Colocalization (ROI)" function to draw regions around individual cells in SoftWorx (GE) Results graphed using PRISM (GraphPad). T-test to determine statistical signficance in PRISM (GraphPad).
