# Supplementary material for: A Snf1-related nutrient-responsive kinase antagonizes endocytosis in yeast
Source: PLoS Genet. 2020 Mar 19;16(3):e1008677. doi: 10.1371/journal.pgen.1008677 (PMC7176151; doi:10.1371/journal.pgen.1008677)
Supplement: S8 Data — (XLSX) [file pgen.1008677.s031.xlsx]

## Sheet: Figure 10B
													50219
	110718	Pearson's Coefficient (SoftWorx) of Hal5 mNeon (465/523) with FM464 (575/632)											43019
	177 + 1583	1	2	3	4	5	6	7	8	9	10		1583	1583 + DMSO	1583 + CHX	1583 + RAP
	NO LATA	ypd shift	starvation shift	500 mM NaCl	300 mM KCl	200 mM Sorbitol	Met (5x)	Ura (5x)	Leu (5x)	His (5x)	TRP (5x)		untreated	DMSO	CHX	RAP		Possible representative Images
	1	0.2565	0.2538	0.7008	0.4413	0.2868	0.1985	0.1375	0.12	0.2497	0.1124		0.3074	0.4013	0.315	0.2572		177_1583_URA5x_01_3_R3D_D3D
	2	0.1906	0.2562	0.5977	0.5991	0.409	0.0711	0.1045	0.0754	0.4567	0.1297		0.2826	0.4112	0.404	0.3665		177_1583_MET5x_2_01_6_R3D_D3D
	3	0.2762	0.2898	0.319	0.5733	0.1672	0.1528	0.1745	0.0035	0.3261	0.019		0.3597	0.2243	0.3378	0.3273		177_1583_HIS5x_01_1_R3D_D3D
	4	0.2207	0.2614	0.3481	0.4297	0.0635	0.3044	0.2143	0.1911	0.2551	0.008		0.3084	0.5105	0.3619	0.507		177_1583_TRP5x_01_2_R3D_D3D
	5	-0.0596	0.5775	0.6269	0.4615	0.2593	0.2264	0.2769	-0.003	0.3247	0.0661		0.5318	0.3434	0.4389	0.2426		177_1583_LEU5x_01_3_R3D_D3D
	6	0.2294	0.147	0.4847	0.5788	0.2775	0.2612	0.2132	0.0134	0.3564	0.0488		0.4183	0.2294	0.4765	0.3147
	7	0.2143	0.3771	0.5513	0.5254	0.3102	0.1866	0.2214	0.1648	0.2871	0.0372		0.3336	0.207	0.4112	0.2029
	8	0.1781	0.3402	0.6438	0.3236	0.434	0.1648	0.0751	0.0054	0.3328	0.1067		0.3716	0.4599	0.361	0.2919
	9	0.1796	0.4501	0.6164	0.4838	0.3807	0.4464	0.0641	0.0038	0.5081	0.0752		0.4045	0.2089	0.3499	0.2627
	10	0.222	0.3051	0.5089	0.6208	0.2939	0.0684	0.2593	-0.0257	0.4056	-0.1046		0.3231	0.2666	0.4744	0.3123
	11	0.1327	0.468	0.4957	0.6669	0.5096	0.1357	0.0941	0.3908	0.2977	0.0938		0.3867	0.3104	0.3271	0.4262
	12	0.0219	0.3705	0.5749	0.6433	0.6332	0.1261	-0.0425	0.1216	0.3307	-0.1035		0.3826	0.3435	0.3257	0.3655
	13	0.1061	0.5087	0.6521	0.5286	0.1279	0.2322	0.0633	0.0825	0.4355	0.1152		0.3388	0.2676	0.4426	0.2167
	14	0.2201	0.3779	0.3755	0.5447	0.3064	0.3847	0.1079	0.1465	0.4175	-0.0316		0.5702	0.354	0.4594	0.2935
	15	0.2086	0.3295	0.6601	0.2919	0.2228	0.2486	0.0848	0.0707	0.3383	0.0709		0.4262	0.3038	0.3491	0.314
	16	0.2022	0.3593	0.7709	0.4459	0.3771	0.1783	0.1855	0.1472	0.5467	0.0132		0.3109	0.2776	0.3426	0.5823
	17	0.2934	0.5134	0.5588	0.5215	0.2999	0.0374	0.1628	0.0816	0.3423	-0.0553		0.3854	0.3462	0.366	0.3993
	18	0.1396	0.3633	0.6897	0.6214	0.3387	0.3578	0.1486	0.1259	0.3774	-0.0074		0.3911	0.3814	0.3115	0.3884
	19	0.1953	0.2899	0.3237	0.5322	0.5622	-0.0228	0.0379	0.0874	0.2719	0.0321		0.3399	0.4927	0.5782	0.4522
	20	0.053	0.6064	0.4275	0.4901	0.5533	0.2451	0.2758	0.1069	0.2471	0.0682		0.3386	0.3193	0.3888	0.5688		almost looks like in conditions where Hal5 PM localization decreases, it accumulates on the limiting membrane of the vacuole ?!
	21	0.1061	0.0769	0.3245	0.515	0.5161	0.2384	0.3188	0.148	0.2789	0.1213		0.3328	0.2993	0.4349	0.3954
	22	0.1261	0.4134	0.3205	0.4755	0.5133	0.1229	0.1921	0.4564	0.3849	-0.0501		0.3797	0.3305	0.2554	0.3136
	23	0.107	0.3568	0.29	0.4294	0.3735	0.1654	0.2207	0.0572	0.3146	-0.0582		0.3291	0.4054	0.5117	0.423
	24	0.3372	0.4438	0.6051	0.5794	0.5114	0.2368	-0.1557	-0.1246	0.4026	0.0205		0.3675	0.4388	0.3754	0.5065
	25	0.217	0.5737	0.5215	0.5683	0.5671	0.1454	0.0479	0.1215	0.4098	-0.0703		0.3224	0.3746	0.5236	0.436
	26	0.0777	0.3123	0.5333	0.5255	0.5744	0.1923	-0.037	0.0889	0.4532	-0.0789		0.3031	0.492	0.2478	0.4625
	27	0.1162	0.2205	0.4432	0.434	0.4735	0.1796	0.1561	-0.1073	0.3665	0.0545		0.3351	0.4177	0.3795	0.5187
	28	0.2264	0.4551	0.6267	0.479	0.6017	0.2102	0.1844	0.2142	0.4812	0.1437		0.4488	0.5614	0.258	0.5363
	29	0.2049	0.5857	0.5803	0.5278	0.6276	0.156	0.1063	0.0945	0.3861	-0.0178		0.3658	0.4176	0.2742	0.3785
	30	0.3478	0.4107	0.3928	0.5787	0.6706	0.242	0.1131	0.1764	0.5679	-0.0658		0.3759	0.4671	0.4378	0.2985
	AVG	0.178237	0.376467	0.518813	0.514547	0.40808	0.196423	0.133523	0.101167	0.37177	0.0231	#DIV/0!	0.369053	0.362113	0.383997	0.3787	#DIV/0!
	STD	0.0893047	0.128298	0.134469	0.086005	0.160559	0.0984496	0.103572	0.119013	0.0854831	0.0738659	#DIV/0!	0.0634513	0.094293	0.0822858	0.105137	#DIV/0!
