# Supplementary material for: A Snf1-related nutrient-responsive kinase antagonizes endocytosis in yeast
Source: PLoS Genet. 2020 Mar 19;16(3):e1008677. doi: 10.1371/journal.pgen.1008677 (PMC7176151; doi:10.1371/journal.pgen.1008677)
Supplement: S9 Data — (XLSX) [file pgen.1008677.s032.xlsx]

## Sheet: Figure S4B
wt wsc1		PM only	PM + Vac	Vac only
	WT	0.12766	0.87234	0
	Δhal4,5	0	0.269663	0.730337
	Δhal4,5Δart1	0	0.282051	0.717949
Can1-GFP Localization
		Raw Data					Percent No. of Cells
		PM only	PM + Vacuole	Vacuole only	Total Cells		PM only	PM + Vacuole	Vacuole only
	WT	6	41	0	47		0.12766	0.87234	0
	Δhal4Δhal5	0	24	65	89		0	0.269663	0.730337
	Δhal4Δhal5Δart1	0	11	28	39		0	0.282051	0.717949

## Sheet: Figure S4D
	Smf1-GFP in trans expression
		Localization (Raw)				Localization (% Cells)
	Background Strain	PM Only	PM + Vacuole	Vacuole Only	Total Cells	PM Only	PM + Vac	Vac only
	wt	0	46	19	65	0	0.707692	0.292308
	Δhal4Δhal5	0	12	43	55	0	0.218182	0.781818
	Δhal4Δhal5Δart1	0	7	42	49	0	0.142857	0.857143

## Sheet: Figure S4G
			well	1	2	3	4	5	6	7	8	9	10	11	Data normalized to signal at t=0. Percent of population fluorescent in PE (red) channel as defined by gating, 10,000 cells counted per time point. Data graphed in Excel.
			time (mins)	0	1	2	3	4	5	6	7	8	9	10
		Biological Replicate #1	WT	93.2	89.8	90.3	87.5	85.6	82.1	73.8	68.7	56.7	43.5	34.7
			WT NORM	100	96.3519	96.8884	93.8841	91.8455	88.0901	79.1845	73.7124	60.8369	46.6738	37.2318
			Δrcy1	89.8	89.9	90.4	89.8	89.9	89.2	88.8	88.5	88.8	87.8	85.8
			Δrcy1 NORM	100	100.111	100.668	100	100.111	99.3318	98.8864	98.5523	98.8864	97.7728	95.5457
			Δhal4,5	91.7	90	88.7	85.8	81.3	74.8	68.1	60.1	53.9	46.7	41.6
			Δhal4,5 NORM	100	98.1461	96.7285	93.566	88.6587	81.5703	74.2639	65.5398	58.7786	50.9269	45.3653
		Biological Replicate #2	WT	91.6	88	84.1	78.6	74.7	68.4	62.6	56.6	51.7	45.5	37.3
			WT NORM	100	96.0699	91.8122	85.8079	81.5502	74.6725	68.3406	61.7904	56.441	49.6725	40.7205
			Δhal4,5	93.6	92.9	91.8	89.2	85.4	81.5	75.5	69.8	64.3	59.7	49.6
			Δhal4,5 NORM	100	99.2521	98.0769	95.2991	91.2393	87.0726	80.6624	75.1346	68.6966	63.7821	52.9915
			Δrcy1	91.1	90.5	91.1	90.4	89.2	89.7	89.1	88.6	87.3	85.5	78.1
			Δrcy1 NORM	100	99.3414	100	99.2316	97.9144	98.4632	97.8046	97.2558	95.8288	93.8529	85.73
		Biological Replicate #3	WT	91.5	89.8	84.9	81	74.9	68.4	62.1	52.6	47.2	40.9	37.8
			WT NORM	100	98.1421	92.7869	88.5246	81.8579	74.7541	67.8689	57.4863	51.5847	44.6995	41.3115
			Δhal4,5	92.5	90	88.1	84.9	80.5	74	67.4	59.2	52.9	46.6	40.8
			Δhal4,5 NORM	100	97.2973	95.2432	91.7838	87.027	80	72.8649	64	57.1892	50.3784	44.1081
			Δrcy1	92.1	91.1	91.3	91.3	91.3	90.2	89.8	88.4	87	83.1	81.3
			Δrcy1 NORM	100	98.9142	99.1314	99.1314	99.1314	97.937	97.5027	95.9826	94.4625	90.228	88.2736
		time (mins)	0	1	2	3	4	5	6	7	8	9	10
	Average (normalized)	WT	100	96.8546	93.8292	89.4055	85.0845	79.1722	71.798	64.3297	56.2876	47.0153	39.7546
		Δhal4,5	100	98.2319	96.6829	93.5496	88.975	82.881	75.9304	68.2248	61.5548	55.0291	47.4883
		Δrcy1	100	99.4557	99.9332	99.4543	99.0524	98.5774	98.0646	97.2636	96.3926	93.9513	89.8497
	standard deviation	WT		1.12385	2.69382	4.10957	5.85717	7.72323	6.40128	8.40582	4.62801	2.50404	2.20472
		Δhal4,5		0.980235	1.41739	1.75774	5.6059	3.71402	4.15731	6.03336	6.23581	7.58522	4.80715
		Δrcy1		0.606693	0.770562	0.475213	1.10062	0.704382	0.727561	1.28487	2.26519	3.77337	5.09412
