# Supplementary material for: A Snf1-related nutrient-responsive kinase antagonizes endocytosis in yeast
Source: PLoS Genet. 2020 Mar 19;16(3):e1008677. doi: 10.1371/journal.pgen.1008677 (PMC7176151; doi:10.1371/journal.pgen.1008677)
Supplement: S10 Data — (XLSX) [file pgen.1008677.s033.xlsx]

## Sheet: Figure S5B
				Biological Replicates
		time (hours)	label	OD (1)	OD (2)	OD (3)	AVG	STD
		0	WT	0.01	0.01	0.01	0.01	0
		0	Δhal4	0.01	0.01	0.01	0.01	0
		0	Δhal5	0.01	0.01	0.01	0.01	0
		0	Δhal4,5	0.01	0.01	0.01	0.01	0
		16	WT	0.343	0.113	0.345	0.267	0.133372
		16	Δhal4	0.329	0.241	0.389	0.319667	0.0744401
		16	Δhal5	0.244	0.138	0.259	0.213667	0.0659571
		16	Δhal4,5	0.025	0.061	0.031	0.039	0.0192873
		20	WT	0.763	0.227	0.798	0.596	0.320042
		20	Δhal4	0.73	0.425	0.85	0.668333	0.219108
		20	Δhal5	0.52	0.238	0.607	0.455	0.192896
		20	Δhal4,5	0.044	0.054	0.041	0.0463333	0.00680686
		24	WT	2.44	0.44	2.19	1.69	1.08972
		24	Δhal4	2.64	0.79	2.41	1.94667	1.00828
		24	Δhal5	1.8	0.54	1.67	1.33667	0.692989
		24	Δhal4,5	0.047	0.074	0.052	0.0576667	0.0143643
		40	WT	5.97	1.86	6.33	4.72	2.48336
		40	Δhal4	5.89	2.48	5.73	4.7	1.92424
		40	Δhal5	6.07	1.76	6.62	4.81667	2.6614
		40	Δhal4,5	0.37	0.78	0.4	0.516667	0.228546
		Begin cultures from plate in AM and let grow 6 hrs, then passage back to OD 0.01 to let grow ON. Monitor twice daily by measuring OD. OD measurement at each time point averaged, averages and standard deviations graphed in excel.

## Sheet: Figure S5D
	WT (A)					Δhal4 (B)					Δhal5 (C)
	Whole Cell	Cell Interior	Vacuole	PM (Whole Cell-Cell Interior)	PM:VAC	Whole Cell	Cell Interior	Vacuole	PM (Whole Cell-Cell Interior)	PM:VAC	Whole Cell	Cell Interior	Vacuole	PM (Whole Cell-Cell Interior)	PM:VAC		Column B	Δhal4		Column C	Δhal5
	intensity	intesnsity	intensity	intensity		intensity	intesnsity	intensity	intensity		intensity	intesnsity	intensity	intensity			vs.	vs.		vs.	vs.
	17188056	6397413	4535867	10790643	2.37896	54766.5	31531.9	26886.2	23234.7	0.864184	7467355	5581828	4554622	1885527	0.413981		Column A	WT		Column A	WT
	9545651	3279742	1682617	6265909	3.72391	15020.7	6699.22	2804.38	8321.53	2.96734	6412393	4579260	3936200	1833133	0.465711
	14148144	6533151	3669827	7614993	2.07503	21323.9	14843	11533.1	6480.91	0.561939	4607307	1734026	709354	2873281	4.05056		Unpaired t test			Unpaired t test
	7734394	3810907	2191579	3923487	1.79026	23853.6	14116	8662.05	9737.59	1.12417	1758800	789084	304537	969716	3.18423		P value	<0.0001		P value	0.0623
	12376028	6189428	2890734	6186600	2.14015	9307.41	5151.53	3642.97	4155.88	1.14079	3914154	1564171	920696	2349983	2.5524		P value summary	****		P value summary	ns
	4666952	2927107	1226155	1739845	1.41894	19293	12420.6	10044.2	6872.42	0.68422	6334657	2276316	1242903	4058341	3.26521		Significantly different (P < 0.05)?	Yes		Significantly different (P < 0.05)?	No
	5512112	2085251	955850	3426861	3.58515	11908.5	6604.76	3013.26	5303.73	1.76013	1474684	483313	197962	991371	5.00789		One- or two-tailed P value?	Two-tailed		One- or two-tailed P value?	Two-tailed
	18664405	9768435	3651574	8895970	2.4362	18612.2	11078.6	7330.18	7533.66	1.02776	2707245	1270258	525834	1436987	2.73278		t, df	t=11.86, df=98		t, df	t=1.886, df=98
	11450147	5933172	1610227	5516975	3.42621	18836.2	10863.9	5333.65	7972.29	1.49471	3406601	1538065	662250	1868536	2.8215
	2885842	1335922	798977	1549920	1.93988	11993.6	7622.1	4080.09	4371.52	1.07143	18107411	5938464	3544779	12168947	3.43292		How big is the difference?			How big is the difference?
	3544286	1595676	741606	1948610	2.62755	17819.2	10812.3	5781.92	7006.97	1.21188	11143924	4309522	1813008	6834402	3.76965		Mean of column A	2.931		Mean of column A	2.931
	11267603	4827970	2674591	6439633	2.40771	30589.2	17890.6	11438	12698.5	1.1102	14041315	10752032	9398065	3289283	0.349996		Mean of column B	1.17		Mean of column C	2.494
	4320883	1682149	698777	2638734	3.77622	39806.3	28009.7	15172.1	11796.6	0.777521	7964645	5559479	3509665	2405166	0.685298		Difference between means (B - A) ± SEM	-1.761 ± 0.1485		Difference between means (C - A) ± SEM	-0.4371 ± 0.2318
	5424901	3168675	1076531	2256226	2.09583	20474.5	12408.2	7018.06	8066.3	1.14936	4229548	1412341	600525	2817207	4.69124		95% confidence interval	-2.056 to -1.466		95% confidence interval	-0.8970 to 0.02292
	5566146	2402271	976610	3163875	3.23965	17454.2	9462.89	5067.06	7991.33	1.57711	2827954	1050444	511118	1777510	3.47769		R squared (eta squared)	0.5893		R squared (eta squared)	0.03501
	2053554	856317	300662	1197237	3.982	23047.7	16415	10691.2	6632.65	0.620384	6923858	2686707	1802260	4237151	2.35102
	6566531	3070483	1571843	3496048	2.22417	18457.3	10882.5	5682.73	7574.87	1.33296	3405193	1401946	710645	2003247	2.81891		F test to compare variances			F test to compare variances
	2648682	1204768	640112	1443914	2.25572	23130.3	15074.8	9109	8055.52	0.884347	5656683	3522420	1774617	2134263	1.20266		F, DFn, Dfd	2.822, 49, 49		F, DFn, Dfd	2.299, 49, 49
	5427490	2267099	1044875	3160391	3.02466	25348	15022.3	10347	10325.7	0.997942	2492122	1211390	491962	1280732	2.60331		P value	0.0004		P value	0.0043
	7349290	2823768	1200555	4525522	3.76952	30111.4	21962	18153.4	8149.43	0.448921	3098685	1314575	720006	1784110	2.47791		P value summary	***		P value summary	**
	2937386	996447	455535	1940939	4.26079	30707.1	24036	18848.4	6671.09	0.353934	1934198	865517	345433	1068681	3.09374		Significantly different (P < 0.05)?	Yes		Significantly different (P < 0.05)?	Yes
	7554152	2987851	1357638	4566301	3.36342	22134.1	13473.1	9569.89	8661.02	0.905028	5717180	4527369	3617816	1189811	0.328875
	2398910	819437	436581	1579473	3.61782	13327.1	6832.36	3667.89	6494.78	1.77071	2605383	2055197	1686803	550186	0.326171		Data analyzed			Data analyzed
	3930228	1743811	495754	2186417	4.41029	10769.4	7230.98	4891.15	3538.37	0.723424	4518321	1952002	1104225	2566319	2.32409		Sample size, column A	50		Sample size, column A	50
	4289753	1828131	767126	2461622	3.20889	4244.66	2304.81	1083.04	1939.86	1.79112	2137072	929352	501649	1207720	2.4075		Sample size, column B	50		Sample size, column C	50
	1470536	652779	213204	817757	3.83556	18723.1	12874.7	9372.99	5848.38	0.623961	4366536	2336335	1756763	2030201	1.15565
	4290186	2035357	739138	2254829	3.05062	14067.5	8213.69	5785.48	5853.81	1.01181	1744724	576037	232075	1168687	5.03582
	2801788	1320596	638414	1481192	2.32011	16828.8	10632.4	5019.82	6196.44	1.2344	9867013	4093592	2346520	5773421	2.46042
	4341135	1966912	752978	2374223	3.15311	12381.1	7979.02	3533.08	4402.12	1.24597	3462074	1302200	642254	2159874	3.36296
	1943277	821253	452644	1122024	2.47882	22743.3	15326.5	11239.3	7416.79	0.659896	4248049	1410923	510159	2837126	5.56126
	4863216	2129021	1093693	2734195	2.49997	51681.2	23852.9	14624.2	27828.2	1.90288	2252238	952911	483164	1299327	2.6892					5-10 cells measured per field, 3 fields counted across 3 biological replicates. Integrated signal intensities measured by using the "polygon drawing" function in SoftWorx (GE) to draw a region around the whole cell, the interior of the cell, or the vacuole. PM intensity determined by taking the difference between the intensity of the whole cell and the interior of the cell. PM:Vac is the ratio of…
	1740018	735257	332117	1004761	3.02532	17605.8	8208.99	4936.53	9396.81	1.90352	4278587	2116147	949203	2162440	2.27816
	3731835	1673309	511645	2058526	4.02335	28515.5	16000.9	9638.34	12514.6	1.29842	2729428	1150428	595945	1579000	2.64957
	5334106	2147183	1164118	3186923	2.73763	28591.3	17661.9	11060.8	10929.4	0.988121	3451103	1645787	736699	1805316	2.45055
	6825929	3762772	1618096	3063157	1.89306	16209.9	8437.52	4756.47	7772.36	1.63406	1722138	636570	209604	1085568	5.17914
	2894480	1282997	379668	1611483	4.24445	48385.6	36213.6	34239	12172	0.355501	3767623	1580057	805563	2187566	2.71557
	7069423	3572521	1778346	3496902	1.96638	28617.6	23172.5	19687.1	5445.04	0.276579	2388708	1055792	551524	1332916	2.41679
	4186097	1692150	781089	2493947	3.19291	20197.9	9417.85	5230.61	10780	2.06095	4405907	2831536	1733247	1574371	0.908336
	6779834	4361721	1028438	2418113	2.35125	21146.5	10774.7	5010	10371.9	2.07023	4042034	3059534	2197814	982500	0.447035
	5434641	2841543	1059393	2593098	2.44772	51880.3	23405.6	17053.7	28474.8	1.66971	5543510	2018269	1141131	3525241	3.08925
	2444940	1306627	176471	1138313	6.45043	28335.8	15417.2	9389.71	12918.5	1.37582	2347594	782797	449644	1564797	3.48008
	5521679	3355735	912890	2165944	2.37262	17347.1	8790.78	4979.52	8556.31	1.7183	6459244	4180390	2092141	2278854	1.08924
	2660700	1425946	428408	1234754	2.88219	27842.3	17547.8	12026.4	10294.6	0.855997	4165547	2055579	1114783	2109968	1.89272
	8225507	4336632	2063341	3888875	1.88475	28719.5	19868.7	13799.8	8850.81	0.641372	2415675	930436	399554	1485239	3.71724
	2686515	1288949	529746	1397566	2.63818	19166.3	11460.9	6471.25	7705.35	1.1907	1275064	494884	263375	780180	2.96224
	6961991	3394117	1417069	3567874	2.51778	19103.2	10302.5	6067.26	8800.73	1.45053	6819620	3335257	2199043	3484363	1.58449
	3330254	1621526	590214	1708728	2.8951	39448.1	27461.5	22015	11986.6	0.544476	9195781	5006237	2128550	4189544	1.96826
	1838701	824060	269210	1014641	3.76896	33131.9	22525.4	14783.6	10606.5	0.717448	4885021	2760763	1532482	2124258	1.38616
	4546547	2244832	1090202	2301715	2.11127	19407.1	11102.2	5526.47	8304.93	1.50276	7418309	2591802	1556592	4826507	3.10069
	2703927	1371138	510015	1332789	2.61323	18627.2	10055.8	7164.41	8571.34	1.19638	5680199	2566482	11752593	3113717	0.264939
average					2.93067					1.16963					2.49362
standard deviation					0.902393					0.537197					1.36819
