# Supplementary material for: A Snf1-related nutrient-responsive kinase antagonizes endocytosis in yeast
Source: PLoS Genet. 2020 Mar 19;16(3):e1008677. doi: 10.1371/journal.pgen.1008677 (PMC7176151; doi:10.1371/journal.pgen.1008677)
Supplement: S11 Data — (XLSX) [file pgen.1008677.s034.xlsx]

## Sheet: Figure S7A
Biological Replicate #			Time (mins)
		% phluorin positive	0	15	21	27	33	39	45	51	57	63	69	75				Column B	Δhal5 + ev		Column C	Δhal5 + HAL5
1		WT + ev	91.14	88.28	83.43	84.01	76.09	73.2	65.88	62.45	53.45	50.04	40.52	28.28	same data as S3B,C			vs.	vs.		vs.	vs.
		WT + ev (normalized)	100	96.862	91.5405	92.1769	83.4869	80.316	72.2844	68.521	58.646	54.9045	44.4591	31.0292				Column A	WT + ev		Column A	WT + ev
		Δhal5 + ev	91.95	80.52	76.78	70.05	63.43	50.09	38.97	27.05	11.02	14.18	9.78	6.13
		Δhal5 + ev (normalized)	100	87.5693	83.5019	76.1827	68.9831	54.4753	42.3817	29.4182	11.9848	15.4214	10.6362	6.66667				Unpaired t test			Unpaired t test
		Δhal5 +HAL5	91.51	84.25	78.86	80.15	74.06	70.76	66.64	51.46	49.36	40.55	32.51	27.18	HAL5			P value	0.0101		P value	0.4103
		Δhal5 + HAL5 (normalized)	100	92.0664	86.1764	87.5861	79.6285	76.0804	71.6506	55.3292	53.0713	43.5989	34.9544	29.2236				P value summary	*		P value summary	ns
																		Significantly different (P < 0.05)?	Yes		Significantly different (P < 0.05)?	No
2		WT + ev	94.92	89.42	84.51	77.51	68.01	55.06	42.38	30.21	20.97	13.73	9.53	5.89	same data as S3B,C			One- or two-tailed P value?	Two-tailed		One- or two-tailed P value?	Two-tailed
		WT + ev (normalized)	100	94.2056	89.0329	81.6582	71.6498	58.0067	44.6481	31.8268	22.0923	14.4648	10.04	6.20523				t, df	t=4.593, df=4		t, df	t=0.9186, df=4
		Δhal5 + ev	90.91	75.75	64.7	49.64	32.99	20.21	12.31	7.02	4.03	2.44	1.23	0.8
		Δhal5 + ev (normalized)	100	83.3242	71.1693	54.6035	36.2886	22.2308	13.5409	7.72192	4.43296	2.68397	1.35299	0.879991				How big is the difference?			How big is the difference?
		Δhal5 +HAL5	96.11	89.49	88.89	80.98	75.4	63.72	52.31	43.89	33.83	26.01	18.69	13.53	HAL5			Mean of column A	50		Mean of column A	50
		Δhal5 + HAL5 (normalized)	100	93.1121	92.4878	84.2576	78.4518	66.299	54.4272	45.6664	35.1993	27.0627	19.4465	14.0776				Mean of column B	35		Mean of column C	53
																		Difference between means (B - A) ± SEM	-15.00 ± 3.266		Difference between means (C - A) ± SEM	3.000 ± 3.266
3		WT + ev	95.17	93.43	89.61	85.32	77.88	69.56	57.69	44.76	32.13	22.46	14.55	9.35	same data as S3B,C			95% confidence interval	-24.07 to -5.932		95% confidence interval	-6.068 to 12.07
		WT + ev (normalized)	100	98.1717	94.1578	89.6501	81.8325	73.0903	60.6178	47.0316	33.7606	23.5999	15.2884	9.82452				R squared (eta squared)	0.8406		R squared (eta squared)	0.1742
		Δhal5 + ev	90.5	82.41	74	59.73	42.42	24.8	15.07	8.46	4.42	2.4	1.35	0.59
		Δhal5 + ev (normalized)	100	91.0608	81.768	66	58.0713	33.9502	20.6302	11.5814	6.0508	3.2855	1.8481	0.807686				F test to compare variances			F test to compare variances
		Δhal5 +HAL5	95.37	91.3	88.23	82.15	73.12	60.84	49.72	36.9	27.6	18.25	12.5	7.58	HAL5			F, DFn, Dfd	1.000, 2, 2		F, DFn, Dfd	1.000, 2, 2
		Δhal5 + HAL5 (normalized)	100	95.7324	92.5134	86.1382	76.6698	63.7936	52.1338	38.6914	28.9399	19.136	13.1068	7.94799				P value			P value
																		P value summary			P value summary
	AVG	WT + ev (normalized)	100	98.1058	92.2866	83.6237	73.6671	63.9922	55.5369	47.3269	41.1886	33.6244	24.5577	18.8948	same data as S3B,C			Significantly different (P < 0.05)?	No		Significantly different (P < 0.05)?	No
	STD		0	6.90631	2.06707	1.26457	6.56613	7.06592	5.69058	4.23761	4.01781	5.15237	4.23679	4.58266
	AVG	Δhal5 + ev (normalized)	100	87.3181	78.813	65.5954	54.4477	36.8854	25.5176	16.2405	7.48951	7.1303	4.61243	2.78478				Data analyzed			Data analyzed
	STD		0	3.16345	5.45111	8.81434	13.5912	13.3264	12.2709	9.45029	3.24653	5.86785	4.26425	2.74507				Sample size, column A	3		Sample size, column A	3
	AVG	Δhal5 + HAL5 (normalized)	100	95.7341	94.2367	84.2528	82.0399	72.4451	62.6663	53.9966	45.3005	30.7884	27.0557	22.4921	HAL5			Sample size, column B	3		Sample size, column C	3
	STD		0	2.37936	3.75206	4.009	8.0162	3.58424	5.07736	3.36634	1.91653	6.66243	3.84961	2.53275
																			Half-Time estimations
																		Bio Rep #	WT +ev ( A )	Δhal5 + ev ( B )	Δhal5 + HAL5 ( C )
																		1	45.74	38.9	49.12
																		2	51.75	31.51	54.81
																		3	52	33.5	56.44
																		avg	49.83	34.6367	53.4567
																		std	3.54425	3.82388	3.84308
																		Percentage of population fluorescent in FITC (green) channel, as defined by gating and measured by flow cytometry over time after addition of methionine, an endocytic stimulant. 10,000 cells counted per time point. Data plotted as average and standard deviation of 3 bioligcal replicates at each time point.Half-time estimations calculated by graphing individual replicates, fitting with a linear eq…

## Sheet: Figure S7B
Biological Replicate #			Time (mins)															Column C	Δhal5 + HAL-HTF
		% phluorin positive	0	15	21	27	33	39	45	51	57	63	69	75				vs.	vs.
1		WT + ev	91.14	88.28	83.43	84.01	76.09	73.2	65.88	62.45	53.45	50.04	40.52	28.28	same data as S3A			Column A	WT + ev
		WT + ev (normalized)	100	96.862	91.5405	92.1769	83.4869	80.316	72.2844	68.521	58.646	54.9045	44.4591	31.0292
		Δhal5 + ev	91.95	80.52	76.78	70.05	63.43	50.09	38.97	27.05	11.02	14.18	9.78	6.13				Unpaired t test
		Δhal5 + ev (normalized)	100	87.5693	83.5019	76.1827	68.9831	54.4753	42.3817	29.4182	11.9848	15.4214	10.6362	6.66667				P value	0.4386
		Δhal5 +HAL5-HTF	96.56	90.93	83.61	83.11	75.91	72.15	62.85	53.77	44.54	34.37	26.93	19.03	HAL5-HTF			P value summary	ns
		Δhal5 + HAL5-HTF (normalized)	100	94.1694	86.5886	86.0708	78.6143	74.7204	65.0891	55.6856	46.1268	35.5944	27.8894	19.708				Significantly different (P < 0.05)?	No
																		One- or two-tailed P value?	Two-tailed
2		WT + ev	94.92	89.42	84.51	77.51	68.01	55.06	42.38	30.21	20.97	13.73	9.53	5.89	same data as S3A			t, df	t=0.8593, df=4
		WT + ev (normalized)	100	94.2056	89.0329	81.6582	71.6498	58.0067	44.6481	31.8268	22.0923	14.4648	10.04	6.20523
		Δhal5 + ev	90.91	75.75	64.7	49.64	32.99	20.21	12.31	7.02	4.03	2.44	1.23	0.8				How big is the difference?
		Δhal5 + ev (normalized)	100	83.3242	71.1693	54.6035	36.2886	22.2308	13.5409	7.72192	4.43296	2.68397	1.35299	0.879991				Mean of column A	50
		Δhal5 +HAL5-HTF	95.27	90.04	85.45	78.7	68.81	56.12	42.64	32.69	24.56	16.95	10.8	7.24	HAL5-HTF			Mean of column C	46
		Δhal5 + HAL5-HTF (normalized)	100	94.5103	89.6925	82.6073	72.2263	58.9063	44.757	34.313	25.7794	17.7915	11.3362	7.59945				Difference between means (C - A) ± SEM	-4.000 ± 4.655
																		95% confidence interval	-16.92 to 8.924
3		WT + ev	95.17	93.43	89.61	85.32	77.88	69.56	57.69	44.76	32.13	22.46	14.55	9.35	same data as S3A			R squared (eta squared)	0.1558
		WT + ev (normalized)	100	98.1717	94.1578	89.6501	81.8325	73.0903	60.6178	47.0316	33.7606	23.5999	15.2884	9.82452
		Δhal5 + ev	90.5	82.41	74	59.73	42.42	24.8	15.07	8.46	4.42	2.4	1.35	0.59				F test to compare variances
		Δhal5 + ev (normalized)	100	91.0608	81.768	66	58.0713	33.9502	20.6302	11.5814	6.0508	3.2855	1.8481	0.807686				F, DFn, Dfd	3.063, 2, 2
		Δhal5 +HAL5-HTF	93.13	87.32	80.96	71.83	60.47	46.27	32.98	22.99	14.8	9.39	5.94	3.52	HAL5-HTF			P value	0.4923
		Δhal5 + HAL5-HTF (normalized)	100	93.7614	86.9322	77.1287	64.9307	49.6832	35.4129	24.6859	15.8918	10.0827	6.37818	3.77966				P value summary	ns
																		Significantly different (P < 0.05)?	No
	AVG	WT + ev (normalized)	100	98.1058	92.2866	83.6237	73.6671	63.9922	55.5369	47.3269	41.1886	33.6244	24.5577	18.8948	same data as S3A
	STD		0	6.90631	2.06707	1.26457	6.56613	7.06592	5.69058	4.23761	4.01781	5.15237	4.23679	4.58266				Data analyzed
	AVG	Δhal5 + ev (normalized)	100	87.3181	78.813	65.5954	54.4477	36.8854	25.5176	16.2405	7.48951	7.1303	4.61243	2.78478				Sample size, column A	3
	STD		0	3.16345	5.45111	8.81434	13.5912	13.3264	12.2709	9.45029	3.24653	5.86785	4.26425	2.74507				Sample size, column C	3
	AVG	Δhal5 + HAL5-HTF (normalized)	100	94.0926	87.7389	82.628	73.3365	64.261	53.2613	42.8573	33.3235	25.2436	18.6087	12.7749	HAL5-HTF
	STD		0	0.46099	1.70072	3.43249	4.81966	9.05896	10.5656	11.312	11.1466	9.24867	8.45735	6.24265
																		Half-Time estimations
																	Bio Rep #	WT +ev ( A )	Δhal5 + ev ( B )	Δhal5 + HAL5-HTF ( C )
																	1	45.74	38.9	53.76
																	2	51.75	31.51	43.22
																	3	52	33.5	41.54
																	avg	49.83	34.6367	46.1733
																	std	3.54425	3.82388	6.62373
																	Percentage of population fluorescent in FITC (green) channel, as defined by gating and measured by flow cytometry over time after addition of methionine, an endocytic stimulant. 10,000 cells counted per time point. Data plotted as average and standard deviation of 3 bioligcal replicates at each time point.Half-time estimations calculated by graphing individual replicates, fitting with a linear eq…

## Sheet: Figure S7C
Biological Replicate #			Time (mins)
		% phluorin positive	0	15	21	27	33	39	45	51	57	63	69	75				Column C	Δhal5 + hal5-D688A-HTF
1		WT + ev	91.14	88.28	83.43	84.01	76.09	73.2	65.88	62.45	53.45	50.04	40.52	28.28	same data as S3A			vs.	vs.
		WT + ev (normalized)	100	96.862	91.5405	92.1769	83.4869	80.316	72.2844	68.521	58.646	54.9045	44.4591	31.0292				Column A	WT + ev
		Δhal5 + ev	91.95	80.52	76.78	70.05	63.43	50.09	38.97	27.05	11.02	14.18	9.78	6.13
		Δhal5 + ev (normalized)	100	87.5693	83.5019	76.1827	68.9831	54.4753	42.3817	29.4182	11.9848	15.4214	10.6362	6.66667				Unpaired t test
		Δhal5 + hal5-D688A-HTF	91.32	84.05	79.08	71.02	59.99	49.2	35.73	28.4	19.62	13.24	9.56	5.79	hal5-D688A-HTF			P value	0.0101
		Δhal5 + hal5-D688A-HTF (normalized)	100	92.039	86.5966	77.7705	65.6921	53.8765	39.1261	31.0994	21.4849	14.4985	10.4687	6.34034				P value summary	*
																		Significantly different (P < 0.05)?	Yes
2		WT + ev	94.92	89.42	84.51	77.51	68.01	55.06	42.38	30.21	20.97	13.73	9.53	5.89	same data as S3A			One- or two-tailed P value?	Two-tailed
		WT + ev (normalized)	100	94.2056	89.0329	81.6582	71.6498	58.0067	44.6481	31.8268	22.0923	14.4648	10.04	6.20523				t, df	t=4.593, df=4
		Δhal5 + ev	90.91	75.75	64.7	49.64	32.99	20.21	12.31	7.02	4.03	2.44	1.23	0.8
		Δhal5 + ev (normalized)	100	83.3242	71.1693	54.6035	36.2886	22.2308	13.5409	7.72192	4.43296	2.68397	1.35299	0.879991				How big is the difference?
		Δhal5 + hal5-D688A-HTF	90.25	80.54	71.52	58.07	42.1	27.72	17.33	10.72	6.7	4.03	2.19	1.33	hal5-D688A-HTF			Mean of column A	50
		Δhal5 + hal5-D688A-HTF (normalized)	100	89.241	79.2465	64.3435	57.4527	37.8287	23.6498	14.6293	9.14331	5.49963	2.98863	1.81501				Mean of column C	35
																		Difference between means (C - A) ± SEM	-15.00 ± 3.266
3		WT + ev	95.17	93.43	89.61	85.32	77.88	69.56	57.69	44.76	32.13	22.46	14.55	9.35	same data as S3A			95% confidence interval	-24.07 to -5.932
		WT + ev (normalized)	100	98.1717	94.1578	89.6501	81.8325	73.0903	60.6178	47.0316	33.7606	23.5999	15.2884	9.82452				R squared (eta squared)	0.8406
		Δhal5 + ev	90.5	82.41	74	59.73	42.42	24.8	15.07	8.46	4.42	2.4	1.35	0.59
		Δhal5 + ev (normalized)	100	91.0608	81.768	66	58.0713	33.9502	20.6302	11.5814	6.0508	3.2855	1.8481	0.807686				F test to compare variances
		Δhal5 + hal5-D688A-HTF	86.15	74.76	65.29	50.31	34.88	22.76	13.98	8.19	5.09	2.76	1.58	1.3	hal5-D688A-HTF			F, DFn, Dfd	1.000, 2, 2
		Δhal5 + hal5-D688A-HTF (normalized)	100	86.7789	75.7864	58.3981	40.4875	26.419	16.2275	9.50667	5.9083	3.20371	1.83401	1.509				P value
																		P value summary
	AVG	WT + ev (normalized)	100	98.1058	92.2866	83.6237	73.6671	63.9922	55.5369	47.3269	41.1886	33.6244	24.5577	18.8948	same data as S3A			Significantly different (P < 0.05)?	No
	STD		0	6.90631	2.06707	1.26457	6.56613	7.06592	5.69058	4.23761	4.01781	5.15237	4.23679	4.58266
	AVG	Δhal5 + ev (normalized)	100	87.3181	78.813	65.5954	54.4477	36.8854	25.5176	16.2405	7.48951	7.1303	4.61243	2.78478				Data analyzed
	STD		0	3.16345	5.45111	8.81434	13.5912	13.3264	12.2709	9.45029	3.24653	5.86785	4.26425	2.74507				Sample size, column A	3
	AVG	Δhal5 + hal5-D688A-HTF (normalized)	100	89.353	80.5432	66.8374	54.5441	39.3747	26.3345	18.4118	12.1788	7.73394	5.09711	3.22145	hal5-D688A-HTF			Sample size, column C	3
	STD		0	2.63184	5.5205	9.92403	12.8516	13.7939	11.683	11.2824	8.22	5.96967	4.6876	2.70537
																		Half-Time estimations
																	Bio Rep #	WT +ev ( A )	Δhal5 + ev ( B )	Δhal5 + hal5-D688A-HTF ( C )
																	1	45.74	38.9	39.46
																	2	51.75	31.51	34.19
																	3	52	33.5	32.25
																	avg	49.83	34.6367	35.3
																	std	3.54425	3.82388	3.73097
																	Percentage of population fluorescent in FITC (green) channel, as defined by gating and measured by flow cytometry over time after addition of methionine, an endocytic stimulant. 10,000 cells counted per time point. Data plotted as average and standard deviation of 3 bioligcal replicates at each time point.Half-time estimations calculated by graphing individual replicates, fitting with a linear eq…
