# Supplementary material for: A Snf1-related nutrient-responsive kinase antagonizes endocytosis in yeast
Source: PLoS Genet. 2020 Mar 19;16(3):e1008677. doi: 10.1371/journal.pgen.1008677 (PMC7176151; doi:10.1371/journal.pgen.1008677)
Supplement: S12 Data — (XLSX) [file pgen.1008677.s035.xlsx]

## Sheet: Figure S8B
	WT + ev (A)					Δhal5 + ev (B)					Δhal5 + HAL5 (C)					Δhal5 + HAL5-HTF (D)					Δhal5 + hal5-D688A-HTF (E)
	Whole Cell	Cell Interior	Vacuole	PM (Whole Cell-Cell Interior)	PM:VAC	Whole Cell	Cell Interior	Vacuole	PM (Whole Cell-Cell Interior)	PM:VAC	Whole Cell	Cell Interior	Vacuole	PM (Whole Cell-Cell Interior)	PM:VAC	Whole Cell	Cell Interior	Vacuole	PM (Whole Cell-Cell Interior)	PM:VAC	Whole Cell	Cell Interior	Vacuole	PM (Whole Cell-Cell Interior)	PM:VAC			Column B	Δhal5 + ev		Column C	Δhal5 + HAL5		Column D	Δhal5 + HAL5-HTF		Column E	Δhal5 + hal5-D688A-HTF
	intensity	intesnsity	intensity	intensity		intensity	intesnsity	intensity	intensity		intensity	intesnsity	intensity	intensity		intensity	intesnsity	intensity	intensity		intensity	intesnsity	intensity	intensity				vs.	vs.		vs.	vs.		vs.	vs.		vs.	vs.
	49036.6	10463.3	4861.68	38573.3	7.93415	47626.5	28417.5	22285.6	19208.9	0.861944	44723.1	7879.63	4240.41	36843.5	8.68866	27171.2	9772.41	2662.59	17398.8	6.53452	47501.7	28472.5	23174.1	19029.3	0.821144			Column A	WT + ev		Column A	WT + ev		Column A	WT + ev		Column A	WT + ev
	115962	31639.3	15209	84322.3	5.54422	20115	7984.36	5955.64	12130.6	2.03683	139427	45645.2	17484.4	93782.3	5.36377	45418.5	16733.3	5250.7	28685.2	5.46313	201777	84784.4	43080.5	116992	2.71567
	39038.4	13934.9	6199.27	25103.5	4.04942	12232.4	6660.59	6183.35	5571.78	0.901094	75098.7	33496.4	9119.83	41602.3	4.56174	56338.3	22222.9	8416.49	34115.4	4.0534	63536	29139.6	17248.6	34396.4	1.99416			Unpaired t test			Unpaired t test			Unpaired t test			Unpaired t test
	105093	30681.2	24201.2	74412	3.07473	36813.3	25335.7	24660.7	11477.6	0.465422	16769.5	10214.7	1340.05	6554.77	4.89144	19950.9	6120.29	9303.48	13830.6	1.48661	94986.6	38382.4	21775.2	56604.3	2.59949			P value	<0.0001		P value	0.2157		P value	0.4105		P value	<0.0001
	54289.3	19229.5	13480.9	35059.8	2.6007	18192.6	6746.28	5140.02	11446.3	2.2269	25227.5	15744	2041.38	9483.56	4.64566	23317.2	6843.91	2506.88	16473.3	6.57124	22488.9	9200.82	6855.2	13288.1	1.93839			P value summary	****		P value summary	ns		P value summary	ns		P value summary	****
	95220.7	24956.8	14064.5	70264	4.99585	13882.7	5056.99	3819.41	8825.72	2.31076	32042.9	13742.1	5034.64	18300.8	3.63497	22848.8	7299.98	2467.16	15548.9	6.30234	38394.9	21610.3	17292.6	16784.6	0.970623			Significantly different (P < 0.05)?	Yes		Significantly different (P < 0.05)?	No		Significantly different (P < 0.05)?	No		Significantly different (P < 0.05)?	Yes
	38217.7	12217.3	7329.36	26000.3	3.54742	14504.7	6694.51	5365.37	7810.16	1.45566	79237.6	40505.4	8121.31	38732.3	4.76921	77380.5	33308.1	11460.4	44072.4	3.84563	27299.9	12889.6	8344.44	14410.3	1.72694			One- or two-tailed P value?	Two-tailed		One- or two-tailed P value?	Two-tailed		One- or two-tailed P value?	Two-tailed		One- or two-tailed P value?	Two-tailed
	138315	37282.3	22650.4	101033	4.46053	12184.3	4125.85	3112.75	8058.48	2.58886	126356	43502.6	22042.6	82853.1	3.75877	133307	59067.4	22379.3	74239.4	3.31733	37663.9	15475.6	12706.8	22188.3	1.74618			t, df	t=10.44, df=98		t, df	t=1.246, df=98		t, df	t=0.8266, df=98		t, df	t=8.916, df=98
	232953	70024.9	44215.3	162928	3.68488	13620.9	5931.8	3684.03	7689.07	2.08714	3745.41	975.092	601.903	2770.32	4.6026	30627.4	12223.8	4621.95	18403.7	3.98179	44620.3	16459.6	11513	28160.8	2.44599
	283872	96495.3	59277.8	187377	3.161	31988.9	16875.8	13533.3	15113	1.11673	202886	80540.9	41952.2	122345	2.91629	29038.8	12134.1	4622.5	16904.6	3.65703	55457.8	32863.1	26624.9	22594.8	0.848632			How big is the difference?			How big is the difference?			How big is the difference?			How big is the difference?
	130002	32682.2	23268.5	97319.4	4.18245	20801.1	14839.1	12703.2	5962.06	0.469336	157702	49586.1	29168.3	108116	3.70662	11807.8	3529.95	1936.95	8277.83	4.27364	23485	10395.1	7580.89	13089.9	1.72669			Mean of column A	4.577		Mean of column A	4.577		Mean of column A	4.577		Mean of column A	4.577
	84054.6	18410.5	17667.8	65644	3.71546	9582.13	5987.21	5020.77	3594.91	0.716008	15152.5	2227.04	1254.16	12925.4	10.3061	28854.6	10011.4	4166.32	18843.2	4.52276	19633.7	7626.64	5680.76	12007.1	2.11364			Mean of column B	1.606		Mean of column C	5.035		Mean of column D	4.284		Mean of column E	1.922
	41834.5	9219.4	5597.13	32615.1	5.82712	40022.5	22044.2	20328.9	17978.3	0.884371	34048	9479.77	5382.14	24568.2	4.56476	45949.7	19823	10241.7	26126.7	2.551	36883	17159.4	12940	19723.5	1.52422			Difference between means (B - A) ± SEM	-2.971 ± 0.2846		Difference between means (C - A) ± SEM	0.4576 ± 0.3673		Difference between means (D - A) ± SEM	-0.2931 ± 0.3545		Difference between means (E - A) ± SEM	-2.656 ± 0.2979
	81985.7	16813.7	15827.6	65171.9	4.11761	21174	14788	13506.3	6385.96	0.472813	54917.7	19379.6	9809.33	35538.1	11.0599	18366	5818.35	4035.99	12547.7	3.10894	11319	5312.43	4606.31	6006.55	1.30398			95% confidence interval	-3.536 to -2.406		95% confidence interval	-0.2712 to 1.186		95% confidence interval	-0.9966 to 0.4105		95% confidence interval	-3.247 to -2.065
	96438.8	20799.9	11653.4	75638.8	6.4907	10652.1	4676.19	3870.45	5975.89	1.54398	30712.4	6707.21	3628.56	24005.2	6.61563	38927.5	17389.5	11794.7	21538	1.82608	19776.3	6371.95	3840.7	13404.4	3.49008			R squared (eta squared)	0.5265		R squared (eta squared)	0.01559		R squared (eta squared)	0.006924		R squared (eta squared)	0.4479
	18506.3	4087.76	3030.33	14418.5	4.75806	17321.7	6679.71	4513.03	10642	2.35806	45995.2	15167.6	6178.68	30827.6	4.98936	76128.2	40517.1	21401.4	35611.1	1.66396	52840.6	20881.9	9316.24	31958.7	3.43043
	36673.2	7785.67	5197.3	28887.6	5.55819	52132	27302.8	20855	24829.2	1.19056	169290	63446.8	33133.4	105843	3.19444	38621.1	18093.7	5345.28	20527.4	3.84028	58398.3	18281.8	14843.5	40116.4	2.70262			F test to compare variances			F test to compare variances			F test to compare variances			F test to compare variances
	129138	32030.7	17767.6	97107.6	5.46544	68934.8	44434.4	39349.7	24500.4	0.622633	166569	70988.5	17509.2	95580.8	5.4589	48621.6	18249.2	6774.77	30372.4	4.48316	140015	41334.5	22489	98680.1	4.38793			F, DFn, Dfd	3.542, 49, 49		F, DFn, Dfd	1.135, 49, 49		F, DFn, Dfd	1.011, 49, 49		F, DFn, Dfd	2.474, 49, 49
	211972	72019.1	46852.5	139953	2.9871	21130.5	11058.5	9457.15	10072.1	1.06502	85647	39275.9	17446.2	46371.1	2.65794	11175.2	2347.33	2793.81	8827.87	3.1598	97100	30307.4	24307	66792.6	2.74788			P value	<0.0001		P value	0.6597		P value	0.9702		P value	0.0019
	149663	73765.9	64234.7	75897.6	1.18157	17302.8	9425.38	8292.58	7877.37	0.94993	15226.5	5623.71	2365.75	9602.78	4.05908	51830.6	18446.5	8226.51	33384.1	4.05811	151403	111581	95734.2	39822.5	0.41597			P value summary	****		P value summary	ns		P value summary	ns		P value summary	**
	308383	122145	90141.7	186238	2.06605	6773.79	3237.62	2782.65	3536.17	1.27079	15160.1	3011.26	1791.91	12148.9	6.77985	26039.8	8971.27	4252.81	17068.6	4.01349	75405.9	47484.4	34150.9	27921.6	0.817593			Significantly different (P < 0.05)?	Yes		Significantly different (P < 0.05)?	No		Significantly different (P < 0.05)?	No		Significantly different (P < 0.05)?	Yes
	129605	36529.3	27772.9	93076.1	3.35133	43373.9	20681.9	18275.1	22692	1.24169	13447.7	3350.6	1587.2	10097.1	6.36156	23134.6	8254.33	4511.05	14880.3	3.29863	131747	80669.9	64797.5	51077.3	0.78826
	50664.3	11942.3	7431.12	38722.1	5.2108	11264.4	4018.56	3021.61	7245.87	2.39801	24374.8	8109.44	3821.13	16265.4	4.2567	38604	14379.1	5475.22	24224.8	4.42446	71701.1	42001.4	36065	29699.7	0.823504			Data analyzed			Data analyzed			Data analyzed			Data analyzed
	121236	32733	17291.3	88503.2	5.11837	15272.7	7792.66	5652.33	7480.03	1.32335	79504.7	31974.6	12649.6	47530.1	3.75745	17170.2	4698.5	3894.89	12471.7	3.20207	123840	43347.4	23576.9	80492.9	3.41406			Sample size, column A	50		Sample size, column A	50		Sample size, column A	50		Sample size, column A	50
	166870	48776.7	29830.2	118093	3.95885	79182.7	44675.8	36362.9	34506.8	0.948958	16230.1	5425.5	2154.39	10804.6	5.01517	48245.7	15104	7674.68	33141.6	4.31831	42307.7	9699.2	7015.24	32608.5	4.64824			Sample size, column B	50		Sample size, column C	50		Sample size, column D	50		Sample size, column E	50
	81575.3	19081.2	11189	62494.1	5.58532	34652.7	16068.8	10709	18583.9	1.73534	97209.1	31564.6	16599.6	65644.5	3.95459	41874.8	15949	7172.33	25925.8	3.6147	68102.3	25001	18224.9	43101.3	2.36497
	125537	41294.9	23691.8	84241.6	3.55572	33192.6	13871.6	10690.8	19321	1.80725	14306.7	2911.48	1405.28	11395.2	8.10885	28006.5	10701.6	4724.94	17304.9	3.66246	8314.28	4588.22	2587.42	3726.06	1.44007
	80785.7	26475.8	14391.5	54309.9	3.77375	19933.1	13462.4	13171.4	6470.63	0.491263	58651	22642.9	11649.7	36008.1	3.0909	27680.2	15354.6	11503.4	12325.6	1.07147	36249.3	10345.4	5048.38	25903.9	5.13113
	76417.6	19249.8	13289.8	57167.9	4.30165	12970.8	9762.6	8925.56	3208.23	0.359443	43798.1	11192.5	6516.45	32605.6	5.00358	79484.4	27766.2	15716	51718.1	3.2908	36160.4	11172.4	7199.82	24987.9	3.47063
	106424	30771.4	17313.1	75652.2	4.36965	5545.2	3270.65	2610.53	2274.55	0.871296	38374.2	12028.1	5321	26346.1	4.95134	59035.8	20572	9409.34	38463.7	4.08782	30898.7	13729.5	9711.9	17169.2	1.76786
	103853	25595.3	16264.2	78257.8	4.81167	11297.7	6423.61	5926.4	4874.13	0.822444	40961.4	12162.1	6112.27	28799.3	4.71172	22455.6	4820.68	2420.77	17634.9	7.28483	23402	12037.6	9963.98	11364.4	1.14055
	44263.8	8731.29	3677.26	35532.5	9.66277	13530.4	7158.2	5025.14	6372.25	1.26807	48522.9	15154.9	7304.39	33367.9	4.5682	68046.2	26265.4	11934.6	41780.8	3.50082	46586.5	20351.4	16645.4	26235.1	1.57612
	59793.3	21620.1	15056.8	38173.1	2.53528	22134.9	11190.2	8613.6	10944.7	1.27063	34267	18596.1	4154.12	15670.9	3.77238	21793.5	7523.88	5191.28	14269.7	2.74877	14807.5	5716.36	4668.97	9091.18	1.94715
	114889	34889.8	17525.8	79999.5	4.56467	13627.1	10229.9	8879.58	3397.21	0.382587	33128.1	10846.9	3947.74	22281.2	5.64403	39529.8	13376.3	5478.13	26153.5	4.77415	2584.34	1003.01	691.501	1581.33	2.28681
	136053	31716.9	14193.6	104336	7.3509	8327.72	3788.87	2575.94	4538.85	1.76202	32040.4	15622.7	5431.84	16417.7	3.0225	18927	5492.7	2686.5	13434.3	5.00068	19018.2	9523	7811.93	9495.24	1.21548
	33491.9	7061.04	5460.65	26430.8	4.84023	16815.2	4802.84	2752.5	12012.4	4.36416	22301.7	6028.72	2124.44	16273	7.65992	49770	15874.7	5906.67	33895.3	5.73848	36575.4	21195.9	16194.7	15379.5	0.949667
	187272	73580.9	59170.6	113692	1.92142	25706.7	8267.69	5174.23	17439	3.37036	6571.42	2702.72	1400.72	3868.7	2.76193	29139.4	8243.94	3116.17	20895.5	6.7055	161675	93304.4	65189	68370.8	1.04881
	112221	29294.6	16241.6	82926.2	5.10578	195528	108133	64746.1	87394.6	1.3498	41106.6	10123.5	5675.36	30983	5.45922	150520	60829.7	29356.5	89690.5	3.05522	46234.8	25634.1	20529.9	20600.7	1.00345
	44744.4	17678.7	10541.3	27065.8	2.56759	47214.7	23519.9	18124.4	23694.8	1.30735	83376.9	32764.9	11363.7	50611.9	4.45382	59959.3	21073.2	12509.9	38886.1	3.10841	58749.8	27965	21930.4	30784.8	1.40375
	107042	30362.7	15508	76679	4.94449	129716	57211.9	38076	72503.7	1.90418	63923.8	20835.1	8401.81	43088.7	5.1285	46997.2	16535.8	5154.81	30461.4	5.90932	39941	11480.5	7016.79	28460.5	4.05606
	171240	52675	35120.7	118565	3.37594	55628.7	23525.9	12782.4	32102.8	2.51149	101882	28280.1	13780.8	73601.6	5.34086	16913.6	4683.97	1790.06	12229.6	6.83195	21572.4	9185.83	6509.49	12386.6	1.90285
	167651	42558	29420.6	125093	4.25188	23767.5	9675.25	6042.11	14092.3	2.33234	29217.4	5692.65	2394.18	23524.7	9.82579	51083.8	22868.2	7054.06	28215.7	3.99991	36940.1	17041.4	13940.7	19898.8	1.42739
	105275	27990.1	9390.16	77285.3	8.23045	128404	62027.1	42140.3	66376.7	1.57514	78420.6	21665.5	10263.7	56755.1	5.5297	13640	2676.95	1090.01	10963	10.0577	17022.3	7908.95	5382.38	9113.35	1.69318
	68715.3	14691.2	5268.85	54024.2	10.2535	52016	18594.1	11072.2	33422	3.01855	14396.5	4537.39	2855.73	9859.07	3.45239	17818.2	5969.42	2449.74	11848.8	4.83674	36248.1	17551.4	13329.7	18696.7	1.40263
	110998	34526.4	15414.1	76471.4	4.96113	224499	74794.6	44380	149704	3.37323	38018.5	19178.9	4448.55	18839.6	4.23501	28658.2	8213.46	17185.4	20444.8	1.18966	70335.3	28857	15584.5	41478.2	2.6615
	118897	32405.1	23350.2	86491.7	3.70411	89330	49028.2	39180	40301.8	1.02863	37703.4	19545	3756.53	18158.3	4.8338	33102	12156.8	5661.34	20945.2	3.69969	40770.6	26171.6	19204	14599	0.760202
	242283	67110.9	39739.2	175172	4.40805	238845	104942	62962.9	133903	2.12669	42478.2	24214.7	6219.79	18263.6	2.93637	74731.2	23790.6	9267.51	50940.6	5.49669	34283.8	25568.5	23154.5	8715.27	0.376396
	185104	42981.6	30789.6	142122	4.61591	85750.4	46107.2	39174.7	39643.2	1.01196	32692.7	13149.3	4786.22	19543.4	4.08327	41895	10002.9	3836.47	31892.1	8.31289	43850.5	23667.3	18688	20183.2	1.08001
	345048	114569	62416.2	230478	3.6926	92158.5	28342.6	22964.1	63815.9	2.77895	14267	7407.51	1326.73	6859.49	5.17023	117676	39604.7	16893.5	78071	4.62138	31873.8	19131.3	16414	12742.5	0.776317
	59074.5	16455.2	9599.09	42619.3	4.43993	22828.7	7084.83	3962.47	15743.8	3.97325	28958.6	16108	3745.31	12850.7	3.43113	72476.1	22941.7	13550	49534.4	3.65569	15670.7	8017.2	7244.59	7653.48	1.05644
average					4.57733					1.60607					5.03493					4.28427					1.92163
standard deviation					1.77739					0.944447					1.89345					1.7679					1.13008
