# Supplementary material for: A Snf1-related nutrient-responsive kinase antagonizes endocytosis in yeast
Source: PLoS Genet. 2020 Mar 19;16(3):e1008677. doi: 10.1371/journal.pgen.1008677 (PMC7176151; doi:10.1371/journal.pgen.1008677)
Supplement: S13 Data — (XLSX) [file pgen.1008677.s036.xlsx]

## Sheet: Figure S9
	3 biological replicates run on same SDS-PAGE Gel and transferred to PVDF membrane for western blotting analysis. Quantification performed in LI-COR ImageStudio (LI-COR Biosciences)																			statistical analysis calculated with graphpad prism free online webtool
		Image Name	Channel	Name	Signal	Total	Area	Bkgnd.	Type	norm to LC	norm to wt				11018	11818	11818
	total	0008380_01	700	wt (1)	4560	7260	1015	2.66	Signal	1.15152	100				1	2	3	AVG	STD	ttest (wt vs)	ttest (double vs hal4)	ttest (double vs hal5)
		0008380_01	700	dhal4 (1)	4860	7880	1015	2.97	Signal	1.12761	97.924		total	wt	100	100	100	100	0
		0008380_01	700	dhal5 (1)	4480	7520	1015	3	Signal	1.2043	104.584			Δhal4	101.487	73.0444	91.2564	88.5958	14.4066	0.2452
		0008380_01	700	dhal4,5 (1)	5320	8270	1015	2.91	Signal	1.27273	110.526			Δhal5	86.8907	83.0034	79.333	83.0757	3.7794	0.0018
		0008380_01	700	wt (A)	3590	6390	1015	2.76	Signal	1.26855	100			Δhal4,5	79.0369	74.8615	64.6619	72.8534	7.39489	0.0026	0.1514	0.0853
		0008380_01	700	dhal4 (A)	3030	6000	1015	2.92	Signal	0.926606	73.0444
		0008380_01	700	dhal5 (A)	3580	6300	1015	2.68	Signal	1.05294	83.0034		art1-Ub	wt	100	100	100	100	0
		0008380_01	700	dhal4,5 (A)	4150	6700	1015	2.51	Signal	0.949657	74.8615			Δhal4	101.199	78.0912	94.3361	91.2087	11.867	0.2638
		0008380_01	700	wt (B)	4010	6800	1015	2.74	Signal	1.1523	100			Δhal5	80.3142	86.7196	73.9871	80.3403	6.36626	0.0045
		0008380_01	700	dhal4 (B)	3060	5770	1015	2.67	Signal	1.05155	91.2564			Δhal4,5	65.9846	79.5189	74.3067	73.2701	6.82646	0.0026	0.0882	0.2588
		0008380_01	700	dhal5 (B)	3940	6730	1015	2.75	Signal	0.914153	79.333
		0008380_01	700	dhal4,5 (B)	2280	4770	1015	2.46	Signal	0.745098	64.6619		art1	wt	100	100	100	100	0
														Δhal4	104.412	67.6987	78.1591	83.4233	18.9144	0.1961
	maflag	Image Name	Channel	Name	Signal	Total	Area	Bkgnd.	Type					Δhal5	108.868	69.9332	84.347	87.7162	19.6851	0.3574
	upper	0008380_01	700	wt (1)	2960	4830	648	2.89	Signal	0.747475	100			Δhal4,5	74.0433	56.226	47.521	59.2634	13.5195	0.0065	0.153	0.1088
		0008380_01	700	dhal4 (1)	3370	5380	648	3.1	Signal	0.781903	104.606
		0008380_01	700	dhal5 (1)	3010	5030	648	3.12	Signal	0.80914	108.25
		0008380_01	700	dhal4,5 (1)	4060	6020	648	3.02	Signal	0.971292	129.943
		0008380_01	700	wt (A)	2150	3950	648	2.78	Signal	0.759717	100
		0008380_01	700	dhal4 (A)	1940	3810	648	2.89	Signal	0.593272	78.0912
		0008380_01	700	dhal5 (A)	2240	4040	648	2.78	Signal	0.658824	86.7196
		0008380_01	700	dhal4,5 (A)	2640	4440	648	2.78	Signal	0.604119	79.5189
		0008380_01	700	wt (B)	2510	4310	648	2.77	Signal	0.721264	100
		0008380_01	700	dhal4 (B)	1980	3770	648	2.77	Signal	0.680412	94.3361
		0008380_01	700	dhal5 (B)	2300	4140	648	2.85	Signal	0.533643	73.9871
		0008380_01	700	dhal4,5 (B)	1640	3360	648	2.64	Signal	0.535948	74.3067
	maflag	Image Name	Channel	Name	Signal	Total	Area	Bkgnd.	Type
	lower	0008380_01	700	wt (1)	1020	2320	350	3.73	Signal	0.257576	100
		0008380_01	700	dhal4 (1)	1120	2440	350	3.78	Signal	0.259861	100.887
		0008380_01	700	dhal5 (1)	1080	2400	350	3.77	Signal	0.290323	112.713
		0008380_01	700	dhal4,5 (1)	1050	2270	350	3.47	Signal	0.251196	97.5232
		0008380_01	700	wt (A)	1070	2320	350	3.57	Signal	0.378092	100
		0008380_01	700	dhal4 (A)	837	2140	350	3.72	Signal	0.255963	67.6987
		0008380_01	700	dhal5 (A)	899	2200	350	3.71	Signal	0.264412	69.9332
		0008380_01	700	dhal4,5 (A)	929	2160	350	3.5	Signal	0.212586	56.226
		0008380_01	700	wt (B)	1120	2440	350	3.77	Signal	0.321839	100
		0008380_01	700	dhal4 (B)	732	1960	350	3.51	Signal	0.251546	78.1591
		0008380_01	700	dhal5 (B)	1170	2500	350	3.83	Signal	0.271462	84.347
		0008380_01	700	dhal4,5 (B)	468	1400	350	2.67	Signal	0.152941	47.521
	raGPDH	Image Name	Channel	Name	Signal	Total	Area	Bkgnd.	Type
	loading con	0008380_01	800	wt (1)	3960	5400	578	2.49	Signal
		0008380_01	800	dhal4 (1)	4310	5800	578	2.56	Signal
		0008380_01	800	dhal5 (1)	3720	5210	578	2.57	Signal
		0008380_01	800	dhal4,5 (1)	4180	5600	578	2.45	Signal
		0008380_01	800	wt (A)	2830	4230	578	2.42	Signal
		0008380_01	800	dhal4 (A)	3270	4590	578	2.28	Signal
		0008380_01	800	dhal5 (A)	3400	4770	578	2.38	Signal
		0008380_01	800	dhal4,5 (A)	4370	5880	578	2.61	Signal
		0008380_01	800	wt (B)	3480	4940	578	2.52	Signal
		0008380_01	800	dhal4 (B)	2910	4290	578	2.39	Signal
		0008380_01	800	dhal5 (B)	4310	5670	578	2.36	Signal
		0008380_01	800	dhal4,5 (B)	3060	4290	578	2.13	Signal
