# Supplementary material for: A Snf1-related nutrient-responsive kinase antagonizes endocytosis in yeast
Source: PLoS Genet. 2020 Mar 19;16(3):e1008677. doi: 10.1371/journal.pgen.1008677 (PMC7176151; doi:10.1371/journal.pgen.1008677)
Supplement: S14 Data — (XLSX) [file pgen.1008677.s037.xlsx]

## Sheet: Figure S14B
			Pearson's Coefficient (SoftWorx) of Art1 mNeon (465/523) with FM464 (575/632)
			(A)	(D)	(B)	(C)
			WT	WT	𝝙hal4,5	𝝙npr1
			Art1-mNG	Art1-mNG	Art1-mNG	Art1-mNG		Column B	Δhal4,5	Column C	Δnpr1	Column D	wt + met
			untreat	MET	untreat	untreat		vs.	vs.	vs.	vs.	vs.	vs.
		1	0.0642	0.2793	0.0962	0.4947		Column A	wt	Column A	wt	Column A	wt
		2	0.0907	0.1801	0.1817	0.391
		3	0.0696	0.2098	0.3269	0.4704		Unpaired t test		Unpaired t test		Unpaired t test
		4	-0.045	0.49	0.2194	0.5141		P value	0.9363	P value	<0.0001	P value	<0.0001
		5	0.1521	0.4288	0.1147	0.4923		P value summary	ns	P value summary	****	P value summary	****
		6	0.2298	0.3917	0.0343	0.5993		Significantly different (P < 0.05)?	No	Significantly different (P < 0.05)?	Yes	Significantly different (P < 0.05)?	Yes
		7	0.1713	0.6344	0.0224	0.4375		One- or two-tailed P value?	Two-tailed	One- or two-tailed P value?	Two-tailed	One- or two-tailed P value?	Two-tailed
		8	0.1216	0.4937	0.2403	0.3316		t, df	t=0.08028, df=58	t, df	t=11.66, df=58	t, df	t=11.70, df=58
		9	0.186	0.4596	0.084	0.5507
		10	0.1085	0.5382	0.2901	0.68		How big is the difference?		How big is the difference?		How big is the difference?
		11	0.2465	0.5349	0.4122	0.6337		Mean of column A	0.1465	Mean of column A	0.1465	Mean of column A	0.1465
		12	0.0365	0.4285	0.1125	0.5037		Mean of column B	0.1486	Mean of column C	0.4736	Mean of column D	0.4215
		13	0.2001	0.4761	0.1628	0.3452		Difference between means (B - A) ± SEM	0.002083 ± 0.02595	Difference between means (C - A) ± SEM	0.3271 ± 0.02804	Difference between means (D - A) ± SEM	0.2750 ± 0.02349
		14	0.0759	0.3333	0.0573	0.633		95% confidence interval	-0.04986 to 0.05403	95% confidence interval	0.2710 to 0.3832	95% confidence interval	0.2279 to 0.3220
		15	0.1237	0.3799	0.2841	0.6311		R squared (eta squared)	0.0001111	R squared (eta squared)	0.7011	R squared (eta squared)	0.7025
		16	0.089	0.4989	0.0461	0.5143
		17	0.124	0.5007	0.0451	0.6287		F test to compare variances		F test to compare variances		F test to compare variances
		18	0.1542	0.4078	0.0202	0.6745		F, DFn, Dfd	2.131, 29, 29	F, DFn, Dfd	2.657, 29, 29	F, DFn, Dfd	1.567, 29, 29
		19	0.0807	0.4476	0.1362	0.6689		P value	0.0458	P value	0.0105	P value	0.2326
		20	0.1317	0.3849	0.0346	0.2823		P value summary	*	P value summary	*	P value summary	ns
		21	0.1102	0.4755	0.1686	0.3675		Significantly different (P < 0.05)?	Yes	Significantly different (P < 0.05)?	Yes	Significantly different (P < 0.05)?	No
		22	0.1497	0.3068	0.2847	0.2908
		23	0.3493	0.3165	0.0408	0.2529		Data analyzed		Data analyzed		Data analyzed
		24	0.2583	0.4365	0.2313	0.4867		Sample size, column A	30	Sample size, column A	30	Sample size, column A	30
		25	0.2051	0.5408	0.307	0.3394		Sample size, column B	30	Sample size, column C	30	Sample size, column D	30
		26	0.2136	0.4655	0.0964	0.3514
		27	0.1424	0.3863	0.078	0.4823
		28	0.2259	0.4264	0.1186	0.4952
		29	0.0799	0.3166	-0.0838	0.3576
		30	0.2507	0.4758	0.296	0.308
		AVG	0.14654	0.421497	0.148623	0.473627
		STD	0.0803195	0.100539	0.11726	0.130918
3-5 cells measured per field, 3 fields counted across 3 biological replicates. Pearson Correlation Coefficient for FITC/A594 (green/magenta) determined by using the "Colocalization (ROI)" function to draw regions around individual cells in SoftWorx (GE) Results graphed using PRISM (GraphPad). T-test to determine statistical signficance in PRISM (GraphPad).
