# Supplementary material for: A Snf1-related nutrient-responsive kinase antagonizes endocytosis in yeast
Source: PLoS Genet. 2020 Mar 19;16(3):e1008677. doi: 10.1371/journal.pgen.1008677 (PMC7176151; doi:10.1371/journal.pgen.1008677)
Supplement: S15 Data — (XLSX) [file pgen.1008677.s038.xlsx]

## Sheet: Figure S17B
	Pearson Correlation Coefficient			Column B	LatA
	untreated (A)	LatA (B)		vs.	vs.
	0.3345	0.3691		Column A	untreated
	0.477	0.6595
	0.3459	0.3681		Unpaired t test
	0.4575	0.5198		P value	<0.0001
	0.3564	0.5588		P value summary	****
	0.3499	0.5819		Significantly different (P < 0.05)?	Yes
	0.3357	0.3385		One- or two-tailed P value?	Two-tailed
	0.3576	0.7099		t, df	t=7.515, df=58
	0.5234	0.6148
	0.3763	0.6336		How big is the difference?
	0.3839	0.7306		Mean of column A	0.396
	0.4779	0.5288		Mean of column B	0.5524
	0.4155	0.582		Difference between means (B - A) ± SEM	0.1564 ± 0.02081
	0.4859	0.4963		95% confidence interval	0.1147 to 0.1980
	0.3789	0.669		R squared (eta squared)	0.4934
	0.4207	0.5307
	0.351	0.6519		F test to compare variances
	0.3787	0.45		F, DFn, Dfd	2.826, 29, 29
	0.3522	0.5838		P value	0.0066
	0.514	0.5696		P value summary	**
	0.3733	0.62		Significantly different (P < 0.05)?	Yes
	0.3402	0.5999
	0.4302	0.6007		Data analyzed
	0.4022	0.5387		Sample size, column A	30
	0.3764	0.521		Sample size, column B	30
	0.4273	0.5684
	0.3006	0.6118
	0.321	0.4749		3-5 cells measured per field, 3 fields counted across 3 biological replicates. Pearson Correlation Coefficient for FITC/A594 (green/magenta) determined by using the "Colocalization (ROI)" function to draw regions around individual cells in SoftWorx (GE) Results graphed using PRISM (GraphPad). T-test to determine statistical signficance in PRISM (GraphPad).
	0.4252	0.427
	0.4108	0.4619

## Sheet: Figure S17D
	hal5Δ494-855-mNG		hal5Δ1-493-mNG			Column B	hal5Δ494-855-mNG : LatA		Column C	hal5Δ1-493-mNG : untreated		Column D	hal5Δ1-493-mNG : LatA
	untreated ( A )	LatA ( B )	untreated ( C )	LatA ( D )		vs.	vs.		vs.	vs.		vs.	vs.
	0.4124	0.4728	0.0509	0.1079		Column A	hal5Δ494-855-mNG : untreated		Column A	hal5Δ494-855-mNG : untreated		Column C	hal5Δ1-493-mNG : untreated
	0.38	0.5707	0.151	-0.2406
	0.3212	0.5532	0.2754	-0.2503		Unpaired t test			Unpaired t test			Unpaired t test
	0.3425	0.3848	0.0199	0.0554		P value	<0.0001		P value	<0.0001		P value	0.0694
	0.2888	0.5378	-0.0801	0.0196		P value summary	****		P value summary	****		P value summary	ns
	0.2987	0.4098	0.0824	-0.0798		Significantly different (P < 0.05)?	Yes		Significantly different (P < 0.05)?	Yes		Significantly different (P < 0.05)?	No
	0.2539	0.4952	0.0584	-0.041		One- or two-tailed P value?	Two-tailed		One- or two-tailed P value?	Two-tailed		One- or two-tailed P value?	Two-tailed
	0.2696	0.4878	0.1322	0.2399		t, df	t=4.845, df=58		t, df	t=9.883, df=58		t, df	t=1.850, df=58
	0.2774	0.4268	-0.0873	-0.0497
	0.2766	0.4602	0.0212	0.174		How big is the difference?			How big is the difference?			How big is the difference?
	0.3602	0.5407	0.0323	-0.0628		Mean of column A	0.3791		Mean of column A	0.3791		Mean of column C	0.09218
	0.3773	0.7289	0.1195	-0.1479		Mean of column B	0.5069		Mean of column C	0.09218		Mean of column D	0.02601
	0.4949	0.5948	0.1971	-0.0749		Difference between means (B - A) ± SEM	0.1278 ± 0.02638		Difference between means (C - A) ± SEM	-0.2869 ± 0.02903		Difference between means (D - C) ± SEM	-0.06616 ± 0.03576
	0.3085	0.6718	0.0627	0.3118		95% confidence interval	0.07499 to 0.1806		95% confidence interval	-0.3450 to -0.2288		95% confidence interval	-0.1377 to 0.005422
	0.5042	0.5316	0.1038	0.0409		R squared (eta squared)	0.2881		R squared (eta squared)	0.6274		R squared (eta squared)	0.05573
	0.7482	0.4708	0.0725	0.4015
	0.293	0.4297	0.2271	0.1232		F test to compare variances			F test to compare variances			F test to compare variances
	0.2669	0.4888	0.1679	-0.1032		F, DFn, Dfd	2.301, 29, 29		F, DFn, Dfd	1.356, 29, 29		F, DFn, Dfd	2.576, 29, 29
	0.309	0.454	-0.0351	-0.0673		P value	0.0282		P value	0.4171		P value	0.0131
	0.2575	0.5144	0.1462	-0.0631		P value summary	*		P value summary	ns		P value summary	*
	0.3737	0.5148	0.3152	0.1542		Significantly different (P < 0.05)?	Yes		Significantly different (P < 0.05)?	No		Significantly different (P < 0.05)?	Yes
	0.3802	0.4705	0.0665	-0.0994
	0.4657	0.3497	0.171	-0.0689		Data analyzed			Data analyzed			Data analyzed
	0.4146	0.5871	0.1881	-0.0969		Sample size, column A	30		Sample size, column A	30		Sample size, column C	30
	0.3728	0.6005	0.124	-0.0926		Sample size, column B	30		Sample size, column C	30		Sample size, column D	30
	0.4143	0.4904	-0.0394	-0.145
	0.2634	0.4972	0.1408	0.145
	0.6389	0.4952	-0.0753	0.206
	0.6054	0.5246	-0.0284	0.1989
	0.4023	0.4512	0.1848	0.2855
	3-5 cells measured per field, 3 fields counted across 3 biological replicates. Pearson Correlation Coefficient for FITC/A594 (green/magenta) determined by using the "Colocalization (ROI)" function to draw regions around individual cells in SoftWorx (GE) Results graphed using PRISM (GraphPad). T-test to determine statistical signficance in PRISM (GraphPad).
