# Supplementary material for: A Snf1-related nutrient-responsive kinase antagonizes endocytosis in yeast
Source: PLoS Genet. 2020 Mar 19;16(3):e1008677. doi: 10.1371/journal.pgen.1008677 (PMC7176151; doi:10.1371/journal.pgen.1008677)
Supplement: S16 Data — (XLSX) [file pgen.1008677.s039.xlsx]

## Sheet: Figure S18B
	Pearson Correlation Coefficient
	control		DMSO		1-NA-PP1
	wt	hal5AS	wt	hal5AS	wt	hal5AS
	0.309	0.328	0.286	0.3524	0.3942	0.4088
	0.4579	0.3826	0.2716	0.3372	0.3384	0.3259
	0.3439	0.4338	0.2944	0.4382	0.3585	0.3256
	0.5163	0.343	0.4204	0.2331	0.4382	0.4253
	0.4811	0.3357	0.261	0.2587	0.3526	0.4714
	0.4567	0.2651	0.2954	0.4987	0.2576	0.4521
	0.4726	0.3434	0.4752	0.4182	0.4894	0.3668
	0.5232	0.3923	0.3442	0.36	0.3685	0.4145
	0.5174	0.4657	0.3151	0.4982	0.3658	0.4011
	0.2987	0.2147	0.2501	0.5134	0.3028	0.4842
	0.5236	0.371	0.2855	0.3584	0.412	0.2443
	0.1785	0.459	0.2277	0.3893	0.3391	0.2335
	0.3161	0.2767	0.344	0.5137	0.4014	0.291
	0.4541	0.3002	0.363	0.4061	0.3859	0.4749
	0.4504	0.3858	0.4155	0.29	0.372	0.1595
	0.2346	0.5263	0.2804	0.3493	0.3237	0.2005
	0.5042	0.4885	0.5968	0.3199	0.2357	0.4671
	0.521	0.4067	0.4069	0.3349	0.3171	0.212
	0.2192	0.5228	0.4957	0.3326	0.3713	0.4103
	0.123	0.4351	0.3752	0.4584	0.3296	0.5151
	0.2371	0.4111	0.4876	0.31	0.3158	0.5559
	0.2516	0.4607	0.506	0.2976	0.4497	0.2015
	0.2571	0.2808	0.4673	0.541	0.512	0.4701
	0.3573	0.4589	0.3951	0.3755	0.2635	0.4747
	0.4657	0.2062	0.2048	0.337	0.3585	0.5278
	0.3296	0.3659	0.2866	0.3674	0.2695	0.4725
	0.3588	0.2678	0.2068	0.43	0.4404	0.4654
	0.3395	0.3589	0.3467	0.4098	0.4116	0.3522
	0.3471	0.4381	0.5419	0.4241	0.4939	0.2263
	0.4355	0.3482	0.386	0.4285	0.3388	0.209
average	0.376027	0.375767	0.361097	0.386053	0.366917	0.374643
standard deviation	0.116554	0.0850646	0.103337	0.0784343	0.0695862	0.117146
	3-5 cells measured per field, 3 fields counted across 3 biological replicates. Pearson Correlation Coefficient for FITC/A594 (green/magenta) determined by using the "Colocalization (ROI)" function to draw regions around individual cells in SoftWorx (GE) Results graphed using PRISM (GraphPad).
