# Supplementary material for: A Snf1-related nutrient-responsive kinase antagonizes endocytosis in yeast
Source: PLoS Genet. 2020 Mar 19;16(3):e1008677. doi: 10.1371/journal.pgen.1008677 (PMC7176151; doi:10.1371/journal.pgen.1008677)
Supplement: S17 Data — (XLSX) [file pgen.1008677.s040.xlsx]

## Sheet: Figure S19B
21419	21819		Pearson's Coefficient (SoftWorx) of Hal5 mNeon (465/523) with FM464 (575/632)
42519	176 + 1585	1	2	4	5	6	7
	NO LATA	no shift (1583)	no shift (1585)	5x URA (1585)	5x MET (1585)	500 mM NaCl (1585)	300 mM KCl (1585)
	1	0.4013	0.3838	0.0273	0.1159	0.501	0.5839
	2	0.4204	0.2242	0.0317	0.0394	0.5805	0.4764
	3	0.4696	0.3013	-0.045	0.0268	0.3109	0.6622
	4	0.2907	0.427	0.0271	0.1162	0.5571	0.483
	5	0.5534	0.5125	-0.0053	0.1775	0.6738	0.4537
	6	0.5058	0.4399	-0.1435	0.1282	0.6228	0.4894
	7	0.4641	0.4458	-0.0745	0.2342	0.5337	0.5968
	8	0.3598	0.4467	-0.0934	0.1795	0.4138	0.5022
	9	0.5092	0.3516	-0.0681	0.1011	0.4622	0.5239
	10	0.3953	0.6819	-0.0215	-0.1477	0.2591	0.4898
	11	0.4536	0.2575	0.0656	0.0028	0.6558	0.4311
	12	0.398	0.3136	-0.0674	0.0929	0.5522	0.4446
	13	0.4903	0.3349	0.0717	0.0328	0.4844	0.4565
	14	0.5055	0.3149	0.0424	-0.0158	0.7805	0.385
	15	0.5869	0.3443	0.053	-0.0298	0.5247	0.5202
	16	0.2144	0.3414	0.1008	0.0165	0.5302	0.5968
	17	0.4152	0.3419	-0.0212	-0.0756	0.5597	0.4823
	18	0.2627	0.5147	-0.0014	0.0123	0.5311	0.4416
	19	0.2831	0.4732	0.0595	-0.0513	0.522	0.5194
	20	0.3101	0.4593	0.1663	0.1554	0.6621	0.6536
	21	0.2171	0.4678	-0.137	0.1344	0.6592	0.4115
	22	0.4873	0.4572	0.0095	0.0193	0.7837	0.5881
	23	0.4426	0.5681	-0.1532	0.1546	0.6249	0.5381
	24	0.42	0.4873	0.1607	0.0727	0.652	0.5201
	25	0.4071	0.2559	0.0423	0.0467	0.7017	0.6254
	26	0.568	0.2205	-0.051	0.0932	0.3897	0.4412
	27	0.4072	0.4113	0.0915	0.0914	0.5423	0.4949
	28	0.4793	0.4643	-0.1614	0.0728	0.5733	0.4598
	29	0.3576	0.4706	0.1013	0.0558	0.2965	0.504
	30	0.3965	0.4963	0.0409	0.1254	0.2327	0.4967
	AVG	0.415737	0.40699	0.00159	0.06592	0.53912	0.509073
	STDEV	0.0972482	0.106181	0.0878342	0.0831791	0.14008	0.0701567

## Sheet: Figure S19D
			(A)	(B)	(C)	(D)
			Pearson Correlation Coefficient					Column B	+ DMSO	Column C	+ CHX	Column D	+RAP
			HAL5-mNG	HAL5-mNG	HAL5-mNG	HAL5-mNG		vs.	vs.	vs.	vs.	vs.	vs.
			untreated	DMSO	CHX	RAP		Column A	control	Column A	control	Column A	control
		1	0.3074	0.4013	0.315	0.2572
		2	0.2826	0.4112	0.404	0.3665		Unpaired t test		Unpaired t test		Unpaired t test
		3	0.3597	0.2243	0.3378	0.3273		P value	0.7392	P value	0.4341	P value	0.6686
		4	0.3084	0.5105	0.3619	0.507		P value summary	ns	P value summary	ns	P value summary	ns
		5	0.5318	0.3434	0.4389	0.2426		Significantly different (P < 0.05)?	No	Significantly different (P < 0.05)?	No	Significantly different (P < 0.05)?	No
		6	0.4183	0.2294	0.4765	0.3147		One- or two-tailed P value?	Two-tailed	One- or two-tailed P value?	Two-tailed	One- or two-tailed P value?	Two-tailed
		7	0.3336	0.207	0.4112	0.2029		t, df	t=0.3345, df=58	t, df	t=0.7877, df=58	t, df	t=0.4303, df=58
		8	0.3716	0.4599	0.361	0.2919
		9	0.4045	0.2089	0.3499	0.2627		How big is the difference?		How big is the difference?		How big is the difference?
		10	0.3231	0.2666	0.4744	0.3123		Mean of column A	0.3691	Mean of column A	0.3691	Mean of column A	0.3691
		11	0.3867	0.3104	0.3271	0.4262		Mean of column B	0.3621	Mean of column C	0.384	Mean of column D	0.3787
		12	0.3826	0.3435	0.3257	0.3655		Difference between means (B - A) ± SEM	-0.006940 ± 0.02075	Difference between means (C - A) ± SEM	0.01494 ± 0.01897	Difference between means (D - A) ± SEM	0.009647 ± 0.02242
		13	0.3388	0.2676	0.4426	0.2167		95% confidence interval	-0.04848 to 0.03460	95% confidence interval	-0.02303 to 0.05292	95% confidence interval	-0.03523 to 0.05453
		14	0.5702	0.354	0.4594	0.2935		R squared (eta squared)	0.001925	R squared (eta squared)	0.01058	R squared (eta squared)	0.003182
		15	0.4262	0.3038	0.3491	0.314
		16	0.3109	0.2776	0.3426	0.5823		F test to compare variances		F test to compare variances		F test to compare variances
		17	0.3854	0.3462	0.366	0.3993		F, DFn, Dfd	2.208, 29, 29	F, DFn, Dfd	1.682, 29, 29	F, DFn, Dfd	2.746, 29, 29
		18	0.3911	0.3814	0.3115	0.3884		P value	0.0368	P value	0.1676	P value	0.0082
		19	0.3399	0.4927	0.5782	0.4522		P value summary	*	P value summary	ns	P value summary	**
		20	0.3386	0.3193	0.3888	0.5688		Significantly different (P < 0.05)?	Yes	Significantly different (P < 0.05)?	No	Significantly different (P < 0.05)?	Yes
		21	0.3328	0.2993	0.4349	0.3954
		22	0.3797	0.3305	0.2554	0.3136		Data analyzed		Data analyzed		Data analyzed
		23	0.3291	0.4054	0.5117	0.423		Sample size, column A	30	Sample size, column A	30	Sample size, column A	30
		24	0.3675	0.4388	0.3754	0.5065		Sample size, column B	30	Sample size, column C	30	Sample size, column D	30
		25	0.3224	0.3746	0.5236	0.436
		26	0.3031	0.492	0.2478	0.4625
		27	0.3351	0.4177	0.3795	0.5187
		28	0.4488	0.5614	0.258	0.5363
		29	0.3658	0.4176	0.2742	0.3785
		30	0.3759	0.4671	0.4378	0.2985
		AVG	0.369053	0.362113	0.383997	0.3787
		STD	0.0634513	0.094293	0.0822858	0.105137
	3-5 cells measured per field, 3 fields counted across 3 biological replicates. Pearson Correlation Coefficient for FITC/A594 (green/magenta) determined by using the "Colocalization (ROI)" function to draw regions around individual cells in SoftWorx (GE) Results graphed using PRISM (GraphPad). T-test to determine statistical signficance in PRISM (GraphPad).
